# Supplementary material for: Bone Health in Ajman: A Cross‐Sectional Study of Bone Mineral Density Among Adults
Source: J Osteoporos. 2026 Feb 22;2026:8992219. doi: 10.1155/joos/8992219 (PMC12927907; doi:10.1155/joos/8992219)
Supplement: Supplementary file 1 — Supporting Information Additional supporting information can be found online in the Supporting Information section. [file JOOS-2026-8992219-s001.xlsx]

## Sheet: Sheet1
S.No.	Year	Age	Gender	Nationality	Height	Weight	BMI	Marital Status	Menopause	Hypertension	Diabetes	Hyperlipidemia	Hyperurecemia	Calcium (total)	Calcium (corrected)	Vitamin D deficiency	Reason for DEXA	MSK disorders	LEFT HIP			SPINE
																			Z SCORE	T-SCORE	AGE MATCH	Z SCORE	T SCORE	AGE MATCH
1	2022	34	1	1	165	68.2	25.05	1	2	2	2	2	2	9.57	9.3	1	Health checkup		999	-1.85	999	999	-0.97	999
2	2022	65	2	1	171	92.2	31.53	1	888	2	2	2	2	9.9	999	2	Shoulder pain	Rotator cuff tear	-0.99	-2.47	93.4	-0.1	-0.3	0.984
3	2022	60	2	1	169	78.2	27.38	1	888	1	1	1	2	9.87	9.6	2	Health checkup		0.42	-0.97	114	0.13	-0.06	1.021
4	2022	54	1	3	160	80	24.69	1	1	1	1	1	2	9.23	9.4	1	Shoulder pain		0.01	-0.62	97	-1.98	-2.26	0.698
5	2022	63	2	1	176	99.6	32.15	1	888	2	2	2	2	9.11	9.3	2	Shoulder pain		0.61	-0.83	119	-0.22	-0.42	0.965
6	2022	54	1	1	164	84	31.23	1	1	2	2	2	2	9.11	9.2	1	Back pain	Spinal stenosis	-1	-2.2	86.2	999	-0.78	999
7	2022	52	1	1	160	79.8	31.17	1	1	1	1	1	2	9.36	9.2	999	Health checkup		999	-1.22	999	999	-0.53	999
8	2022	46	2	1	159	78.4	31.01	1	888	1	2	1	1	9.8	9.5	999	Health checkup		-0.42	-1.27	92.3	-0.91	-1.07	0.857
9	2022	31	1	1	169	103	36.13	1	2	1	2	2	1	9.09	9.4	999	Health checkup		2.99	2.92	141.8	1.43	1.36	1.212
10	2022	46	2	1	175	112	36.77	1	888	1	2	1	2	10.04	9.9	999	Health checkup		3.19	2.33	141.8	1.65	1.49	1.259
11	2022	43	1	1	163	83.6	31.47	1	2	1	2	2	2	10.75	10.2	999	Health checkup		1.11	0.85	112.4	-0.06	-0.14	0.99
12	2022	59	1	4	149.5	63	28.46	1	1	2	2	1	2	9.25	9.4	2	Back pain	Disc disorder	-1.99	-2.89	74.2	-2.55	-3.07	0.596
13	2022	50	1	1	170	115	39.33	1	2	2	2	2	2	9.59	9.4	999	Health checkup	Tennis elbow	999	999	999	999	999	999
14	2022	46	1	1	163	71.2	26.8	1	2	2	2	2	2	9.5	9.4	999	Health checkup		0.18	-0.16	999	-0.38	-0.45	0.944
15	2022	50	2	1	167	95.3	34.17	1	888	2	2	1	1	9.86	9.6	999	Health checkup		-0.74	-1.75	84.1	-0.47	-0.64	0.926
16	2022	60	2	1	164	91	33.83	1	888	2	2	1	2	9.87	9.6	999	Health checkup		-0.23	-1.55	97.3	0.05	-0.14	1.008
17	2022	62	2	1	173	105	35.08	1	888	1	2	1	1	9.18	9	999	Health checkup		999	999	999	999	999	999
18	2022	58	2	1	175	92	30.04	1	888	2	2	1	1	9	8.9	999	Health checkup		-0.82	-2.08	89.8	-2.06	-2.02	0.674
19	2022	29	1	1	169	65.4	22.9	1	2	2	2	2	2	9.48	9.3	999	Health checkup		1.94	1.89	113.7	2.04	1.96	1.302
20	2022	62	1	5	162	122	46.49	1	1	1	1	1	999	999	999	999	Knee pain		-1.81	-2.84	65.2	0.56	-0.09	1.09
21	2022	34	2	1	177	72.4	23.11	1	888	2	2	2	2	9.92	9.5	1	Health checkup	Scoliosis	-1.87	-2.34	85.9	-1.73	-1.86	0.73
22	2022	51	1	5	166	77.3	28.05	1	1	2	1	1	999	999	999	999	Health checkup		0.32	-0.23	999	0.39	0.22	1.059
23	2022	35	1	2	166.5	76.6	27.63	1	2	2	2	2	2	9.13	9.1	999	Health checkup		0.48	0.38	107.1	1.1	1.03	1.163
24	2022	57	1	1	154	83.3	35.12	1	1	1	1	2	1	9.65	9.3	999	Health checkup		0.65	-0.76	109.2	1.36	0.96	1.212
25	2022	49	2	2	176	91.8	29.64	1	888	2	2	2	1	9.9	9.3	999	Health checkup		0.62	-0.71	108.3	-0.28	-0.45	0.956
26	2022	52	2	1	169	80	28.01	1	888	1	2	1	2	9.51	9.1	999	Health checkup		0.22	-1.26	102.9	0.96	0.79	1.152
27	2022	28	2	1	182	117.6	35.5	1	888	1	2	2	999	999	999	999	Health checkup		4.02	3.67	147.2	2.57	2.45	1.402
28	2022	50	1	3	158	85.4	34.21	1	2	2	2	2	999	10.58	999	1	Back pain		-0.48	-0.98	86.6	-1.46	-1.57	0.782
29	2022	65	1	1	160	73.5	28.71	1	1	1	1	1	2	9.3	9.1	999	Health checkup		0.16	-1.03	107.8	0.47	-0.31	1.078
30	2022	36	2	5	167	80.3	28.79	1	888	1	1	2	1	9.99	9.6	1	Knee weakness		999	999	999	-0.15	-0.28	97.4
31	2022	59	1	5	149	62.1	27.97	1	1	2	1	1	2	9.68	9.5	1	Back pain	Osteoarthritis	0.33	-0.55	99.5	-0.67	-1.19	89.3
32	2022	62	2	1	167	76	27.25	1	888	2	2	1	2	9.33	9.2	999	Health checkup		-1.42	-2.81	79.5	-1.3	-1.49	79.5
33	2022	35	2	1	174	83.4	27.55	1	888	2	2	1	2	9.95	9.5	999	Health checkup		999	999	999	999	999	999
34	2022	25	2	1	187	111.8	31.97	1	888	1	2	1	2	10.33	9.7	999	Myalgia		0.21	999	999	0.56	999	999
35	2022	43	1	1	171	106	36.25	1	2	2	2	2	2	9.01	9	1	Health checkup		4.18	3.91	155.7	2.35	2.27	134.7
36	2022	55	2	1	174	99	32.7	1	888	2	2	2	2	9.2	9.3	999	Health checkup		0.96	-0.19	111.7	0.64	0.47	110.1
37	2022	61	2	1	180	80	24.69	1	888	1	2	1	1	9.63	9.2	999	Health checkup		-0.97	-2.33	87.9	-1.23	-1.42	80.6
38	2022	59	1	5	160	80	31.25	1	1	2	2	2	2	999	999	1	Back pain	Osteoporosis	0.33	-0.58	104.8	-1.07	-1.6	83
39	2022	72	1	5	160	84	32.81	1	1	1	2	2	2	9.29	9.6	1	Back pain	Compression fracture	-1.98	-3.54	68.7	-0.84	-1.96	85.3
40	2022	48	1	1	165	94	34.53	1	2	1	2	2	2	9.86	9.4	999	Health checkup		2.69	2.26	136.7	0.48	0.41	107.2
41	2022	66	2	1	166	82	29.76	1	888	1	1	1	1	8.96	8.8	999	Health checkup	Disc disorder	1.51	-0.01	119.4	-0.1	-0.3	98.5
42	2022	50	1	1	165	101.5	37.28	1	2	1	1	1	1	8.88	8.9	999	Health checkup		1.21	0.71	116.7	1.48	1.37	122
43	2022	34	1	1	163	87.2	32.82	0	2	2	2	2	2	9.21	9.3	999	Health checkup		0.96	0.86	112.5	-0.4	-0.47	94.1
44	2022	62	1	1	157	64.9	26.33	1	1	2	1	1	2	9.05	9.2	1	Health checkup		-0.36	-1.4	94.7	-1.38	-2.2	77.8
45	2022	59	1	3	158	62.5	25.04	1	1	2	1	1	1	9.77	9.8	2	Health checkup	Spondylosis	-0.36	-1.26	94.8	-0.8	-1.33	87.2
46	2022	45	2	1	169	99	34.66	1	888	1	2	2	2	9.1	8.9	999	Health checkup		1.4	0.57	116.5	1.15	1	118.1
47	2022	47	2	1	167	88	31.55	1	888	2	2	1	1	9.94	9.4	999	Health checkup		2.69	1.81	131.9	0.21	0.05	103.3
48	2022	32	1	1	160	76	29.69	0	2	2	2	2	2	999	999	999	Back pain		1.55	1.48	120.2	0.17	0.09	102.5
49	2022	69	1	5	154	73	30.78	3	1	2	2	1	2	9.58	9.2	1	Back pain	Spondylolisthesis	0.55	-0.9	108.7	0.3	-0.68	105.2
50	2022	64	2	5	175	107.5	35.1	1	888	1	1	1	2	9.47	9.3	2	Knee pain	Osteoarthritis	-0.26	-1.72	96.7	-1.12	-1.33	81.7
51	2022	65	1	5	155	76.9	32.01	1	1	1	1	1	2	9.57	9.5	999	Back pain	Sciatica	0.23	-0.98	103.5	2.38	1.58	139.4
52	2022	42	1	5	167	74.4	26.68	1	2	2	2	2	2	8.67	999	999	Knee pain	Osteoarthritis	-0.76	-0.99	89.9	0.67	0.59	109.9
53	2022	60	1	5	142	55	27.28	1	1	1	2	2	2	999	999	1	Back pain	Disc disorder	-0.02	-0.96	99.7	-1.49	-2.05	76.3
54	2022	51	2	1	179	94	29.34	1	888	2	1	1	2	9.69	9.4	999	Health checkup		-1.41	-2.43	83	-0.88	-1.4	86.2
55	2022	55	1	1	184.5	80	23.5	1	1	1	2	1	2	999	999	999	Health checkup		1.39	0.72	119.5	1.41	1.09	121.7
56	2022	78	2	5	162	77	29.34	1	888	2	2	2	2	999	999	1	Shoulder pain		-1.48	-3.42	79.9	-2.36	-2.59	62.4
57	2022	56	1	1	153	53	22.49	1	1	1	2	1	1	9.53	9.6	999	Health checkup		999	-1.77	999	999	-3.79	999
58	2022	65	2	5	149.5	56.4	25.23	1	888	2	2	1	2	9.3	9.5	1	Knee Injury		-2.5	-3.75	61.8	-2.68	-3.49	55.6
59	2022	36	1	5	165	52	19.1	1	2	2	2	2	2	999	999	1	Neck pain	Disc disorder	999	999	999	-1.08	-1.15	84.1
60	2022	62	1	5	142	77	38.19	1	1	2	2	2	1	999	999	999	Back pain	Spondylosis	999	999	999	999	999	999
61	2022	78	2	5	166	105.5	38.29	1	888	1	1	1	2	999	999	1	Back pain	Disc disorder	-1.4	-3.33	81.1	-0.07	-0.3	98.9
62	2022	63	1	5	156	64	26.3	1	1	2	2	1	2	9.21	999	2	Follow up	Osteoporosis	-1.56	-2.65	76.6	-2.2	-2.89	64.2
63	2022	68	2	5	172.5	72.2	24.26	1	888	2	1	1	2	9.85	10.3	2	Body pain		-1.08	-2.96	86	-1.94	-2.15	69.2
64	2022	46	2	1	169	89.9	31.48	1	888	1	2	2	2	9.27	9.1	999	Health checkup		999	999	999	999	-1.24	999
65	2022	52	2	1	173	89.1	29.77	1	888	1	1	2	2	9.51	9.2	999	Health checkup		2.45	1.4	129.5	1.41	1.25	122.3
66	2022	81	1	3	155	60	24.97	3	1	1	1	2	2	999	999	1	Hip pain	Osteoarthritis	-0.14	-2.23	97.6	999	-1.31	999
67	2022	69	1	1	155	73	30.39	1	1	2	2	2	2	999	999	1	Back pain		999	-2.19	999	999	-2.08	999
68	2022	63	1	5	158	98	39.26	1	1	1	1	1	2	9.81	9.7	2	Health checkup		0.98	0.25	116	2.8	1.67	142.2
69	2022	77	1	1	167	65.4	23.45	1	1	2	2	1	1	10.52	10.7	999	Health checkup		-0.83	-2.71	86	-1.14	-2.51	79.2
70	2022	68	1	1	159	68	26.9	1	1	2	2	1	1	9.7	9.6	2	Neck pain		-1.15	-2.53	82	-1.63	-2.56	72.4
71	2022	56	1	1	164	102.1	37.96	1	1	1	1	2	2	9.91	9.7	999	Health checkup		1.83	1.1	126	0.45	0.07	107
72	2022	47	1	3	158	73.5	29.44	1	2	2	2	1	2	9.27	9	1	Neck pain		999	-1.56	999	999	-2.11	999
73	2022	56	1	1	151	49	21.49	1	1	1	2	1	2	9.43	999	1	Back pain	Spondylosis	-1.91	-2.63	73	-0.73	-1.1	88.7
74	2022	65	2	1	178	96.3	30.39	1	888	1	2	2	1	9.21	9.1	1	Back pain		-1.08	-2.69	84.9	-0.57	-0.77	91
75	2022	61	1	5	157	82	33.27	1	1	2	2	1	2	999	999	999	Ankle Joint pain	Osteoarthritis	0.75	-0.24	111.1	-0.15	-0.76	97.6
76	2022	35	1	5	153	54.6	23.32	0	2	2	2	2	2	9.12	999	1	Neck pain		-2.12	-2.23	72.4	-2.05	-2.12	69.7
77	2021	71	2	1	173	82.3	27.5	1	888	1	2	2	2	9.76	9.4	999	Health checkup		-0.56	-2.27	92.7	0.7	0.48	111.4
78	2021	39	1	1	168	64	22.68	1	2	2	2	2	2	999	999	999	Health checkup		1.58	1.4	120.8	1.9	1.82	128.1
79	2021	76	1	4	159	77.5	30.66	1	1	2	2	2	999	999	999	999	Family history of osteoporosis	Rheumatoid arthritis	999	-0.76	999	999	-0.98	999
80	2021	69	1	5	164	89.4	33.24	1	1	1	1	1	1	9.58	9.7	2	Back pain	Osteoarthritis	-0.16	-1.6	97.5	0.13	-0.86	102.2
81	2021	73	2	5	162	93.8	35.74	1	888	2	2	2	999	999	999	999	Back pain	Spondylosis,Osteoarthritis	0.92	-0.83	112.2	0.26	0.04	104.1
82	2021	58	1	2	162	72.4	27.59	1	1	2	1	1	999	9.53	9.5	999	Body pain	Osteoporosis	-1.01	-1086	85.4	-0.06	-0.54	99.1
83	2021	52	1	5	167	100.7	36.11	1	2	1	2	2	2	999	999	999	Back pain	Rheumatoid arthritis, Osteoporosis	-0.16	-0.74	97.8	-0.23	-0.44	96.6
84	2021	70	2	5	160	71.4	27.89	1	888	2	2	2	1	8.8	10.3	999	Back pain	Tuberculosis of spine, Rheumatoid arthritis	-2.6	-4.28	66	2.04	1.83	133.5
85	2021	60	1	5	169	59.7	20.9	1	1	2	2	1	2	9.36	999	1	Back pain	Osteoporosis	-0.63	-1.59	90.8	-0.99	-1.57	84.2
86	2021	57	1	5	156	55.4	22.76	1	1	2	2	999	999	9.51	999	1	Foot pain	Osteomalacia	-0.01	-0.79	99.9	-1.11	-1.53	82.7
87	2021	16	1	5	159	46	18.2	0	2	2	2	2	999	9.21	999	1	Back pain	Kyphosis, dorsalgia	999	-1.54	999	999	999	999
88	2021	80	2	5	162	72	27.43	1	888	1	1	1	2	8.58	8.9	999	Back pain	Sciatica, Osteoporosis	999	-2.13	999	999	-0.38	999
89	2021	70	1	5	147	40.7	18.83	1	1	2	2	2	2	999	999	1	Follow up	Osteoporosis	999	999	999	999	-4.32	999
90	2021	55	1	5	155	92.4	38.46	1	1	2	1	1	2	9.83	999	1	Health checkup	Hip Joint replacement	999	-0.51	999	999	1.79	999
91	2021	47	1	5	158	87.8	35.17	1	2	1	1	1	2	999	999	999	Knee pain	Osteoarthritis	999	-0.74	999	999	-0.89	999
92	2021	62	1	5	153	93.8	40.07	1	1	2	1	1	2	10.03	9.9	1	Bone pain	Osteoporosis	0.42	-0.62	106.2	0.14	-0.5	102.3
93	2021	60	1	1	161	84.6	32.64	1	1	2	2	1	2	9.94	999	1	Back pain	Disc disorder	0.75	-0.2	111	0.57	0	109.1
94	2021	67	1	5	151.5	70	30.5	1	1	1	2	1	2	999	999	999	Back pain	Osteoarthritis	999	-0.34	999	999	-1.13	999
95	2021	72	2	5	166	63	22.86	1	888	1	1	2	2	9.98	10	2	Follow up	Osteoporosis	-2.46	-4.19	67.6	-1.11	-1.33	82.4
96	2021	69	1	5	155	98	40.79	1	1	1	2	1	2	999	999	999	Radicular pain	Sciatica	1.21	-0.21	119	0.74	-0.22	112.6
97	2021	51	2	1	175	91.2	29.78	1	888	2	2	1	2	9.61	9.4	999	Health checkup		-0.45	-1.47	94.6	-0.18	-0.35	97.1
98	2021	49	1	5	153	62	26.49	1	1	2	2	1	2	9.4	9.4	2	Health checkup	Osteopenia	-1.17	-1.62	84	-1.63	-1.71	75.8
99	2021	54	1	1	163	97.1	36.55	1	1	2	1	1	1	9.41	9.1	2	Health checkup		0.22	-0.42	103.1	-1.12	-1.41	82.9
100	2021	35	2	1	176	78.5	25.34	1	888	2	2	2	2	9.68	9.1	999	Health checkup		999	-0.28	999	999	-0.28	999
101	2021	50	2	5	172	125	42.25	1	888	1	1	2	2	8.78	9	1	Back pain	Gout	-2.27	-3.25	72.8	-0.54	-0.7	91.5
102	2021	69	1	5	160	94	36.72	1	1	1	2	1	2	999	999	999	Back pain	Sciatica	999	-2.17	999	999	-0.62	999
103	2021	68	1	4	175	90	29.39	1	1	1	1	1	2	10.7	999	1	Follow up	Osteoporosis	999	-1.96	999	999	-1.28	999
104	2021	54	1	1	165	90.1	33.09	1	1	2	2	1	2	999	999	999	Health checkup		0.01	-0.64	100	2.73	2.43	141.7
105	2021	45	1	5	150	59.4	26.4	1	2	2	2	1	2	9.7	999	1	Health checkup		999	-0.22	999	999	-0.67	999
106	2021	56	1	5	157.5	54	21.77	2	1	2	2	2	2	8.82	999	1	Back pain	Osteoarthritis	999	-4.01	999	999	-2.38	999
107	2021	39	1	5	147	56.1	25.96	1	1	2	2	2	999	9.41	999	1	Family history of osteoporosis		999	-1.09	999	999	-0.11	999
108	2021	63	2	1	186	104.6	30.23	1	888	1	1	1	1	10.09	9.9	1	Body pain		-0.78	-2.22	90.1	-0.9	-1.09	85.8
109	2021	62	1	5	156	59.6	24.49	1	1	1	2	1	2	9.13	999	1	Back pain, pain in lower limb		999	-3.04	999	999	-3.2	999
110	2022	43	2	1	175	111.1	36.28	1	888	2	2	1	1	9.97	9.7	999	Health checkup		-2.67	-1.44	92.1	0.83	0.68	113
111	2021	59	2	5	170	102	35.29	1	888	1	1	2	2	999	999	999	Back pain	Disc disorder	999	999	999	-0.26	-0.44	95.9
112	2021	67	1	1	151	68.2	29.91	1	1	1	1	1	2	9.58	9.8	2	999		-1.2	-2.54	81.4	-1.37	-2.27	77
113	2021	60	1	5	152	77	33.33	1	1	2	2	2	1	999	999	1	pain in lower limb	Gout	999	-2.04	999	999	0.17	999
114	2021	56	1	5	157.5	53.7	21.65	0	2	2	2	2	2	9.25	9.2	2	Back pain	Osteoarthritis	999	-4.01	999	999	-2.38	999
115	2021	39	1	5	147	56.1	25.96	1	1	2	2	2	999	9.41	999	999	Body pain		999	-1.09	999	999	-0.11	999
116	2021	43	1	1	166	88.5	32.12	1	2	2	2	2	2	999	999	2	Long term anticoagulant use		-0.24	0.51	96.8	0.15	0.07	102.2
117	2021	62	1	5	164	81	30.12	1	1	2	1	2	999	999	999	999	pain in ring finger		999	-1.08	999	999	-0.81	999
118	2021	63	1	1	157	85	34.48	1	1	2	2	2	2	999	999	999	Shoulder pain	synovitis, tenosynovitis	1	-0.11	115.1	1.18	0.47	119.3
119	2021	57	1	5	145	83	39.48	1	1	1	1	1	999	9.53	999	2	Back pain	Osteoporosis	2.45	1.68	135.1	0.39	-0.03	106.1
120	2021	34	1	3	146	67.7	31.76	1	2	2	2	2	999	9.8	999	1	Back pain	Osteoporosis	-1.8	-1.9	76.5	-2.18	-2.26	67.7
121	2021	70	1	5	160	88.9	34.73	1	1	1	1	1	1	9.45	9.8	2	Back pain, weakness	Disc disorder	1.45	-0.07	123.2	3.01	1.96	151.9
122	2021	65	1	5	148	78	35.61	1	1	2	1	2	1	9.85	9.8	2	pain in left shoulder	Impingement syndrome	0.77	-0.42	111.7	0.35	-0.43	105.8
123	2021	45	1	5	167	59	21.16	1	1	2	2	2	2	999	999	1	Body pain, weakness		-1.06	-1.36	85.8	-0.97	-1.05	85.6
124	2021	61	1	3	154	49.2	20.75	1	999	1	1	1	1	10	10.1	2	Body pain	Osteoporosis	-0.63	-1.65	90.7	-0.13	-0.76	97.9
125	2021	66	1	5	156	60	24.65	1	1	1	1	2	2	9.94	10.1	2	Knee pain		999	-1.81	999	999	-0.04	999
126	2021	55	1	5	149	80.6	36.3	1	999	2	1	2	2	999	999	999	Back pain	Disc disorder	0.95	0.28	113.4	-1.33	-1.66	79.5
127	2021	41	2	5	173	82.1	27.43	1	888	2	2	2	2	9.05	999	2	Back pain	Osteoporosis	-3.95	-4.65	54.2	-1.21	-1.36	81.1
128	2021	53	1	5	155	83	34.55	1	1	2	2	2	2	999	999	999	Knee pain	Osteoarthritis	1.07	0.46	114.9	-0.49	-0.75	92.5
129	2021	40	1	5	156	73.8	30.33	1	2	2	2	2	2	999	999	999	Follow up	Disc disorder	-0.84	-1.04	88.9	1.01	0.94	115
130	2021	63	1	5	152	103	44.58	1	2	1	1	1	2	9.67	999	999	Back pain	Osteoarthritis	1.35	0.25	120.3	-0.12	-0.82	98.1
131	2021	59	1	5	154	59	24.88	1	1	2	2	1	2	9.59	999	1	Back pain	Osteoporosis, thoracic kyphosis	-1.62	-2.5	76.5	5.7	5.19	190.1
132	2021	62	1	5	150	86.9	38.62	1	1	2	2	1	2	999	999	1	Health checkup		1.64	0.56	124.5	-0.97	-1.65	84.2
133	2021	72	1	5	152	76	32.89	1	1	2	2	2	1	9.63	9.6	2	Shoulder pain	Impingement syndrome	1.5	-0.11	123.4	1.65	0.52	128.9
134	2021	43	1	1	151	73	32.02	1	2	2	2	2	2	999	999	1	Back pain		-0.38	-0.65	95	-1.3	-1.37	80.8
135	2021	50	2	1	168.5	96	33.81	1	888	2	2	2	1	9.66	9.5	999	Health checkup		-0.77	-1.76	90.7	-0.83	-1	86.9
136	2021	66	1	5	147	86	39.8	1	1	1	1	2	1	9.62	9.7	1	Foot pain	Hallux Valgus	-0.07	-1.37	98.9	0.99	0.12	116.5
137	2021	47	2	1	174	103.2	34.09	1	888	2	1	1	2	10.15	9.7	999	Health checkup		0.97	0.08	111.5	-0.09	-0.25	999
138	2021	49	1	3	145	87	41.38	1	2	2	2	2	2	8.76	999	1	Knee pain	Osteoarthritis	999	999	999	-0.57	-0.64	91.6
139	2021	70	1	5	167	82.2	29.47	1	1	2	1	2	2	9.24	9.3	2	Joint pain	Rheumatoid Arthritis	999	-2.47	999	999	-0.11	999
140	2020	47	1	1	169	88.9	31.13	1	2	1	2	1	2	9.79	9.6	999	Health checkup		1.36	0.97	118.4	0.8	0.73	111.9
141	2021	53	2	1	182	109.9	33.18	1	888	2	2	2	2	9.91	9.7	999	Health checkup		-0.26	-1.35	96.8	-0.29	-0.46	95.5
142	2021	64	1	5	160	69.1	26.99	1	1	2	1	1	1	10	9.8	1	Health checkup		0.34	-0.85	105.2	-1.12	-1.89	81.6
143	2021	77	1	5	158	61.5	24.64	1	1	2	2	2	2	9.36	9.2	2	Bone pain	Osteoporosis	-0.55	-2.43	90.7	0.91	-0.45	116.5
144	2021	67	1	1	148	58.1	26.52	1	1	1	2	1	2	9.7	9.6	1	Health checkup	Osteoporosis	-0.63	-1.96	90.2	-0.76	-1.65	87.2
145	2021	71	1	4	153	86.7	37.7	1	1	1	1	1	1	10.21	10.1	2	Knee pain	Osteoarthritis	1.56	-0.02	125.2	3.11	2.01	154.2
146	2021	66	1	3	158	68.3	27.36	1	1	2	2	1	2	9.06	999	1	Health checkup		-0.13	-1.39	98	-1.28	-2.1	78.5
147	2021	47	1	3	161	75	28.93	1	2	1	2	2	2	999	999	999	Back pain		999	999	999	-3.08	-3.16	54.4
148	2021	80	1	5	145	61	29.01	3	1	1	2	2	2	9.33	999	1	Back pain	Osteoporosis	-0.58	-2.64	89.8	999	-1.07	999
149	2021	54	2	1	168	74	26.22	1	888	2	1	1	2	9.65	9.5	999	Health checkup		999	-0.91	999	999	-0.13	999
150	2021	67	1	5	146	92	43.16	2	1	2	2	1	1	9.31	9.6	1	Back pain	Osteoporosis	0.42	-0.93	106.5	-0.49	-1.4	91.7
151	2021	78	1	5	138	54	28.36	3	1	1	2	2	2	9.57	9.6	1	Knee pain	Osteoarthritis	-0.73	-2.69	87.4	-1.05	-2.48	80.6
152	2021	57	1	5	148.5	77	34.92	1	1	2	1	2	2	999	999	999	Knee pain	Osteoarthritis	-1.09	-1.9	84.6	-0.49	-0.94	92.3
153	2022	56	1	6	168	44.3	15.7	1	1	1	2	2	2	9.18	9.1	1	Health checkup	Osteoporosis	-0.88	-1.62	87.4	-1.38	-1.76	78.7
154	2022	89	1	5	144.5	68.2	32.66	1	1	2	2	1	2	9.51	9.7	1	Follow up	Osteoporosis	999	-3.01	999	999	-0.43	999
155	2020	54	1	5	163.5	83.2	31.12	1	1	2	1	1	2	9.6	9.5	1	Health checkup	Osteoporosis, carpal tunnel syndrome	0.55	-0.08	107.7	-0.06	-0.35	99.1
156	2020	62	1	3	150	68.7	30.53	1	1	2	1	1	2	9.73	9.7	1	Back pain	Spondylosis	999	999	999	999	-0.95	999
157	2021	34	1	3	146	64.8	30.4	1	2	2	2	2	2	9.52	999	1	Follow up	Osteoporosis	-1.8	-1.9	76.5	-2.18	-2.26	67.7
158	2020	75	1	6	151	63	27.63	1	1	2	2	2	2	999	999	999	Neck pain	Disc disorder	-0.08	-1.87	9807	-0.57	-1.85	89.7
159	2020	48	1	5	162	108	41.15	1	2	2	2	2	2	999	999	1	Back pain	Spondylosis	999	999	999	-0.5	-0.58	92.6
160	2020	60	1	5	156	81.6	33.53	1	1	1	2	2	2	9.52	9.2	1	Back pain	Spondylosis	0.22	-0.72	103.2	1.03	1.47	116.4
161	2020	62	1	5	154	70	29.52	1	1	2	1	1	2	8.86	999	1	Back pain	Disc disorder	999	999	999	-0.82	-1.47	86.8
162	2020	51	1	5	158	90.9	36.41	1	1	2	2	2	2	9.08	999	2	Foot pain	Gout	0.89	0.38	112.2	0.39	0.26	105.8
163	2020	56	2	1	173	80	26.73	1	888	2	1	1	999	999	999	2	Health checkup		0.11	-1.07	101.4	2.01	1.83	131.7
164	2020	68	1	5	157	105.3	42.72	1	1	2	1	1	1	9.73	9.8	2	Body pain	Osteoporosis	-0.38	-0.79	94	2.6	1.64	144.2
165	2020	48	2	1	181	107	32.66	1	888	1	2	1	1	9.26	9.3	999	Health checkup		-0.23	-1.55	97.3	-0.38	-0.54	93.9
166	2020	37	1	3	158	67	26.84	1	2	2	2	2	2	999	999	2	Back pain	Spondylosis	-1.3	-1.45	82.9	-0.19	-0.27	97.1
167	2020	58	1	5	150.5	107	47.24	1	1	2	2	2	1	999	999	999	Back pain	Osteoarthritis	999	-1.41	999	999	-1.44	999
168	2020	50	2	1	170	94	32.53	1	888	1	2	1	2	9.82	9.4	999	Health checkup		-1.56	-2.56	81.3	-0.31	-0.48	95.1
169	2020	50	1	1	168	96.8	34.3	1	2	2	1	2	2	9.13	8.9	999	Health checkup		1.31	0.83	117.9	1.18	1.1	117.5
170	2020	48	1	1	155	116.7	48.57	0	2	2	2	2	1	9.41	9	999	Health checkup		2.98	2.56	140.5	3.18	3.1	147
171	2020	12	1	2	164	94.5	35.14	0	2	2	2	2	2	999	999	999	Health checkup		999	0.11	999	999	1.06	999
172	2020	43	1	1	162	80.3	30.6	0	2	1	2	2	1	9.54	9.3	999	Health checkup		-0.13	-0.41	98.2	-0.23	-0.31	96.6
173	2020	71	1	1	154	68.3	28.8	1	1	1	2	1	1	9.23	9.5	999	Health checkup	Osteoarthritis	0.59	-1	109.5	0.72	-0.39	112.5
174	2020	72	2	1	165	91.7	33.68	1	888	1	2	1	999	999	999	999	Health checkup		0.77	-0.96	110.2	2.67	2.46	142.4
175	2020	51	2	1	153	76.7	32.77	1	888	1	2	1	999	999	999	999	Health checkup		1.22	0.18	114.7	1.78	1.61	128
176	2020	56	1	1	160	108.8	42.5	1	999	1	2	2	1	9.08	9.2	999	Health checkup		0.16	-0.55	102.3	-0.02	-0.38	99.7
177	2020	57	1	1	158	79.8	31.97	1	999	1	1	1	999	999	999	999	Health checkup		1.73	0.93	124.7	0.85	0.41	113.2
178	2020	51	1	1	161.2	99.3	38.21	1	2	2	2	2	2	9.09	9.4	999	Knee pain		2.16	1.64	129.8	2.22	2.07	133.2
179	2020	59	1	1	165	95.3	35	1	1	1	2	2	2	9.66	9.6	999	Health checkup		1.14	0.27	116.6	1.07	0.57	116.8
180	2020	47	1	1	169	93	32.56	1	2	1	2	1	2	9.79	9.6	999	Health checkup		1.36	0.97	118.4	0.8	0.73	111.9
181	2020	48	1	1	155	78	32.47	1	2	2	1	1	2	9.71	9.6	1	Health checkup	Ganglion cyst in wrist	-0.28	-1.21	108.1	-1.16	-1.23	82.8
182	2020	60	2	1	187	112	32.03	1	888	1	2	2	1	9.74	9.8	2	Health checkup		-0.22	-1.56	97.2	0.78	0.59	112.3
183	2020	57	1	5	157	80.2	32.54	1	1	2	2	1	999	999	999	999	Back pain	Disc disorder	-0.58	-1.35	91.8	-0.28	-0.69	95.6

## Sheet: CodedSheet1
S.No.	Year	Age	Gender	Nationality	Height	Weight	BMI	Marital Status	Menopause	Hypertension	Diabetes	Hyperlipidemia	Hyperurecemia	Calcium (total)	Calcium (corrected)	Vitamin D deficiency	REASON FOR DEXA SCAN								MSK DISORDERS					LEFT HIP			SPINE
																	Health checkup	Back/hip/neck pain	Knee pain	Shoulder pain	Body pain	Follow up	Family history of osteoporosis	Others	Disc disorder	Osteoarthritis/Rheumatoid arthritis	Osteoporosis	Spondylosis	Others	Z SCORE	T SCORE	AGE MATCH	Z SCORE	T SCORE	AGE MATCH
1	2022	34	1	1	165	68.2	3	1	2	2	2	2	2	2	2	1	1	2	2	2	2	2	2	2	2	2	2	2	2	999	2	-	999	2	-
2	2022	65	2	1	171	92.2	4	1	888	2	2	2	2	2	999	2	2	2	2	1	2	2	2	2	2	2	2	2	1	1	2	93.4	1	2	0.984
3	2022	60	2	1	169	78.2	3	1	888	1	1	1	2	2	2	2	1	2	2	2	2	2	2	2	2	2	2	2	2	1	1	114	1	1	1.021
4	2022	54	1	3	160	80	2	1	1	1	1	1	2	2	2	1	2	2	2	1	2	2	2	2	2	2	2	2	2	1	1	97	1	1	0.698
5	2022	63	2	1	176	99.6	4	1	888	2	2	2	2	2	2	2	2	2	2	1	2	2	2	2	2	2	2	2	2	1	1	119	1	1	0.965
6	2022	54	1	1	164	84	4	1	1	2	2	2	2	2	2	1	2	1	2	2	2	2	2	2	2	2	2	2	1	1	2	86.2	1	2	-
7	2022	52	1	1	160	79.8	4	1	1	1	1	1	2	2	2	999	1	2	2	2	2	2	2	2	2	2	2	2	2	999	2	-	999	2	-
8	2022	46	2	1	159	78.4	4	1	888	1	2	1	1	2	2	999	1	2	2	2	2	2	2	2	2	2	2	2	2	1	2	92.3	1	2	0.857
9	2022	31	1	1	169	103	4	1	2	1	2	2	1	2	2	999	1	2	2	2	2	2	2	2	2	2	2	2	2	1	1	141.8	1	1	1.212
10	2022	46	2	1	175	112	4	1	888	1	2	1	2	2	2	999	1	2	2	2	2	2	2	2	2	2	2	2	2	1	1	141.8	1	1	1.259
11	2022	43	1	1	163	83.6	4	1	2	1	2	2	2	3	2	999	1	2	2	2	2	2	2	2	2	2	2	2	2	1	1	112.4	1	1	0.99
12	2022	59	1	4	149.5	63	3	1	1	2	2	1	2	2	2	2	2	1	2	2	2	2	2	2	1	2	2	2	2	1	3	74.2	1	3	0.596
13	2022	50	1	1	170	115	4	1	2	2	2	2	2	2	2	999	1	2	2	2	2	2	2	2	2	2	2	2	1	999	999	-	999	999	-
14	2022	46	1	1	163	71.2	3	1	2	2	2	2	2	2	2	999	1	2	2	2	2	2	2	2	2	2	2	2	2	1	1	-	1	1	0.944
15	2022	50	2	1	167	95.3	4	1	888	2	2	1	1	2	2	999	1	2	2	2	2	2	2	2	2	2	2	2	2	1	2	84.1	1	2	0.926
16	2022	60	2	1	164	91	4	1	888	2	2	1	2	2	2	999	1	2	2	2	2	2	2	2	2	2	2	2	2	1	2	97.3	1	2	1.008
17	2022	62	2	1	173	105	4	1	888	1	2	1	1	2	2	999	1	2	2	2	2	2	2	2	2	2	2	2	2	999	999	-	999	999	-
18	2022	58	2	1	175	92	4	1	888	2	2	1	1	2	2	999	1	2	2	2	2	2	2	2	2	2	2	2	2	1	2	89.8	1	2	0.674
19	2022	29	1	1	169	65.4	2	1	2	2	2	2	2	2	2	999	1	2	2	2	2	2	2	2	2	2	2	2	2	1	1	113.7	1	1	1.302
20	2022	62	1	5	162	122	4	1	1	1	1	1	999	999	999	999	2	2	1	2	2	2	2	2	2	2	2	2	2	1	3	65.2	1	3	1.09
21	2022	34	2	1	177	72.4	2	1	888	2	2	2	2	2	2	1	1	2	2	2	2	2	2	2	2	2	2	2	1	1	2	85.9	1	2	0.73
22	2022	51	1	5	166	77.3	3	1	1	2	1	1	999	999	999	999	1	2	2	2	2	2	2	2	2	2	2	2	2	1	1	-	1	1	1.059
23	2022	35	1	2	166.5	76.6	3	1	2	2	2	2	2	2	2	999	1	2	2	2	2	2	2	2	2	2	2	2	2	1	1	107.1	1	1	1.163
24	2022	57	1	1	154	83.3	4	1	1	1	1	2	1	2	2	999	1	2	2	2	2	2	2	2	2	2	2	2	2	1	1	109.2	1	1	1.212
25	2022	49	2	2	176	91.8	3	1	888	2	2	2	1	2	2	999	1	2	2	2	2	2	2	2	2	2	2	2	2	1	1	108.3	1	1	0.956
26	2022	52	2	1	169	80	3	1	888	1	2	1	2	2	2	999	1	2	2	2	2	2	2	2	2	2	2	2	2	1	2	102.9	1	2	1.152
27	2022	28	2	1	182	117.6	4	1	888	1	2	2	999	999	999	999	1	2	2	2	2	2	2	2	2	2	2	2	2	1	1	147.2	1	1	1.402
28	2022	50	1	3	158	85.4	4	1	2	2	2	2	999	3	999	1	2	1	2	2	2	2	2	2	2	2	2	2	2	1	1	86.6	1	1	0.782
29	2022	65	1	1	160	73.5	3	1	1	1	1	1	2	2	2	999	1	2	2	2	2	2	2	2	2	2	2	2	2	1	2	107.8	1	2	1.078
30	2022	36	2	5	167	80.3	3	1	888	1	1	2	1	2	2	1	2	2	2	2	2	2	2	1	2	2	2	2	2	999	999	-	999	999	97.4
31	2022	59	1	5	149	62.1	3	1	1	2	1	1	2	2	2	1	2	1	2	2	2	2	2	2	2	1	2	2	2	1	1	99.5	1	1	89.3
32	2022	62	2	1	167	76	3	1	888	2	2	1	2	2	2	999	1	2	2	2	2	2	2	2	2	2	2	2	2	1	3	79.5	1	3	79.5
33	2022	35	2	1	174	83.4	3	1	888	2	2	1	2	2	2	999	1	2	2	2	2	2	2	2	2	2	2	2	2	999	999	-	999	999	-
34	2022	25	2	1	187	111.8	4	1	888	1	2	1	2	3	2	999	2	2	2	2	2	2	2	1	2	2	2	2	2	1	999	-	1	999	-
35	2022	43	1	1	171	106	4	1	2	2	2	2	2	2	2	1	1	2	2	2	2	2	2	2	2	2	2	2	2	1	1	155.7	1	1	134.7
36	2022	55	2	1	174	99	4	1	888	2	2	2	2	2	2	999	1	2	2	2	2	2	2	2	2	2	2	2	2	1	1	111.7	1	1	110.1
37	2022	61	2	1	180	80	2	1	888	1	2	1	1	2	2	999	1	2	2	2	2	2	2	2	2	2	2	2	2	1	2	87.9	1	2	80.6
38	2022	59	1	5	160	80	4	1	1	2	2	2	2	999	999	1	2	1	2	2	2	2	2	2	2	2	1	2	2	1	1	104.8	1	1	83
39	2022	72	1	5	160	84	4	1	1	1	2	2	2	2	2	1	2	1	2	2	2	2	2	2	2	2	2	2	1	1	3	68.7	1	3	85.3
40	2022	48	1	1	165	94	4	1	2	1	2	2	2	2	2	999	1	2	2	2	2	2	2	2	2	2	2	2	2	1	1	136.7	1	1	107.2
41	2022	66	2	1	166	82	3	1	888	1	1	1	1	2	2	999	1	2	2	2	2	2	2	2	1	2	2	2	2	1	1	119.4	1	1	98.5
42	2022	50	1	1	165	101.5	4	1	2	1	1	1	1	2	2	999	1	2	2	2	2	2	2	2	2	2	2	2	2	1	1	116.7	1	1	122
43	2022	34	1	1	163	87.2	4	0	2	2	2	2	2	2	2	999	1	2	2	2	2	2	2	2	2	2	2	2	2	1	1	112.5	1	1	94.1
44	2022	62	1	1	157	64.9	3	1	1	2	1	1	2	2	2	1	1	2	2	2	2	2	2	2	2	2	2	2	2	1	2	94.7	1	2	77.8
45	2022	59	1	3	158	62.5	3	1	1	2	1	1	1	2	2	2	1	2	2	2	2	2	2	2	2	2	2	1	2	1	2	94.8	1	2	87.2
46	2022	45	2	1	169	99	4	1	888	1	2	2	2	2	2	999	1	2	2	2	2	2	2	2	2	2	2	2	2	1	1	116.5	1	1	118.1
47	2022	47	2	1	167	88	4	1	888	2	2	1	1	2	2	999	1	2	2	2	2	2	2	2	2	2	2	2	2	1	1	131.9	1	1	103.3
48	2022	32	1	1	160	76	3	0	2	2	2	2	2	999	999	999	2	1	2	2	2	2	2	2	2	2	2	2	2	1	1	120.2	1	1	102.5
49	2022	69	1	5	154	73	4	3	1	2	2	1	2	2	2	1	2	1	2	2	2	2	2	2	2	2	2	2	1	1	1	108.7	1	1	105.2
50	2022	64	2	5	175	107.5	4	1	888	1	1	1	2	2	2	2	2	2	1	2	2	2	2	2	2	1	2	2	2	1	2	96.7	1	2	81.7
51	2022	65	1	5	155	76.9	4	1	1	1	1	1	2	2	2	999	2	1	2	2	2	2	2	2	2	2	2	2	1	1	1	103.5	1	1	139.4
52	2022	42	1	5	167	74.4	3	1	2	2	2	2	2	2	999	999	2	2	1	2	2	2	2	2	2	1	2	2	2	1	1	89.9	1	1	109.9
53	2022	60	1	5	142	55	3	1	1	1	2	2	2	999	999	1	2	1	2	2	2	2	2	2	1	2	2	2	2	1	1	99.7	1	1	76.3
54	2022	51	2	1	179	94	3	1	888	2	1	1	2	2	2	999	1	2	2	2	2	2	2	2	2	2	2	2	2	1	2	83	1	2	86.2
55	2022	55	1	1	184.5	80	2	1	1	1	2	1	2	999	999	999	1	2	2	2	2	2	2	2	2	2	2	2	2	1	1	119.5	1	1	121.7
56	2022	78	2	5	162	77	3	1	888	2	2	2	2	999	999	1	2	2	2	1	2	2	2	2	2	2	2	2	2	1	3	79.9	1	3	62.4
57	2022	56	1	1	153	53	2	1	1	1	2	1	1	2	2	999	1	2	2	2	2	2	2	2	2	2	2	2	2	999	2	-	999	2	-
58	2022	65	2	5	149.5	56.4	3	1	888	2	2	1	2	2	2	1	2	2	2	2	2	2	2	1	2	2	2	2	2	2	3	61.8	2	3	55.6
59	2022	36	1	5	165	52	2	1	2	2	2	2	2	999	999	1	1	2	2	2	2	2	2	2	1	2	2	2	2	999	999	-	999	999	84.1
60	2022	62	1	5	142	77	4	1	1	2	2	2	1	999	999	999	2	1	2	2	2	2	2	2	2	2	2	1	2	999	999	-	999	999	-
61	2022	78	2	5	166	105.5	4	1	888	1	1	1	2	999	999	1	2	1	2	2	2	2	2	2	1	2	2	2	2	1	3	81.1	1	3	98.9
62	2022	63	1	5	156	64	3	1	1	2	2	1	2	2	999	2	2	2	2	2	2	1	2	2	2	2	1	2	2	1	3	76.6	1	3	64.2
63	2022	68	2	5	172.5	72.2	2	1	888	2	1	1	2	2	3	2	2	2	2	2	1	2	2	2	2	2	2	2	2	1	3	86	1	3	69.2
64	2022	46	2	1	169	89.9	4	1	888	1	2	2	2	2	2	999	1	2	2	2	2	2	2	2	2	2	2	2	2	999	999	-	999	999	-
65	2022	52	2	1	173	89.1	3	1	888	1	1	2	2	2	2	999	1	2	2	2	2	2	2	2	2	2	2	2	2	1	1	129.5	1	1	122.3
66	2022	81	1	3	155	60	2	3	1	1	1	2	2	999	999	1	2	1	2	2	2	2	2	2	2	1	2	2	2	1	2	97.6	1	2	-
67	2022	69	1	1	155	73	4	1	1	2	2	2	2	999	999	1	2	1	2	2	2	2	2	2	2	2	2	2	2	999	2	-	999	2	-
68	2022	63	1	5	158	98	4	1	1	1	1	1	2	2	2	2	1	2	2	2	2	2	2	2	2	2	2	2	2	1	1	116	1	1	142.2
69	2022	77	1	1	167	65.4	2	1	1	2	2	1	1	3	3	999	1	2	2	2	2	2	2	2	2	2	2	2	2	1	3	86	1	3	79.2
70	2022	68	1	1	159	68	3	1	1	2	2	1	1	2	2	2	1	2	2	2	2	2	2	2	2	2	2	2	2	1	3	82	1	3	72.4
71	2022	56	1	1	164	102.1	4	1	1	1	1	2	2	2	2	999	1	2	2	2	2	2	2	2	2	2	2	2	2	1	1	126	1	1	107
72	2022	47	1	3	158	73.5	3	1	2	2	2	1	2	2	2	1	1	2	2	2	2	2	2	2	2	2	2	2	2	999	2	-	999	2	-
73	2022	56	1	1	151	49	2	1	1	1	2	1	2	2	999	1	2	1	2	2	2	2	2	2	2	2	2	1	2	1	3	73	1	3	88.7
74	2022	65	2	1	178	96.3	4	1	888	1	2	2	1	2	2	1	2	1	2	2	2	2	2	2	2	2	2	2	2	1	3	84.9	1	3	91
75	2022	61	1	5	157	82	4	1	1	2	2	1	2	999	999	999	2	2	2	2	2	2	2	1	2	2	2	2	2	1	1	111.1	1	1	97.6
76	2022	35	1	5	153	54.6	2	0	2	2	2	2	2	2	999	1	2	1	2	2	2	2	2	2	2	2	2	2	2	2	2	72.4	2	2	69.7
77	2021	71	2	1	173	82.3	3	1	888	1	2	2	2	2	2	999	1	2	2	2	2	2	2	2	2	2	2	2	2	1	2	92.7	1	2	111.4
78	2021	39	1	1	168	64	2	1	2	2	2	2	2	999	999	999	1	2	2	2	2	2	2	2	2	2	2	2	2	1	1	120.8	1	1	128.1
79	2021	76	1	4	159	77.5	4	1	1	2	2	2	999	999	999	999	2	2	2	2	2	2	1	2	2	1	2	2	2	999	1	-	999	1	-
80	2021	69	1	5	164	89.4	4	1	1	1	1	1	1	2	2	2	2	1	2	2	2	2	2	2	2	1	2	2	2	1	2	97.5	1	2	102.2
81	2021	73	2	5	162	93.8	4	1	888	2	2	2	999	999	999	999	2	1	2	2	2	2	2	2	2	1	2	1	2	1	1	112.2	1	1	104.1
82	2021	58	1	2	162	72.4	3	1	1	2	1	1	999	2	2	999	2	2	2	2	1	2	2	2	2	2	1	2	2	1	3	85.4	1	3	99.1
83	2021	52	1	5	167	100.7	4	1	2	1	2	2	2	999	999	999	2	1	2	2	2	2	2	2	2	1	1	2	2	1	1	97.8	1	1	96.6
84	2021	70	2	5	160	71.4	3	1	888	2	2	2	1	2	3	999	2	1	2	2	2	2	2	2	2	1	2	2	1	2	3	66	2	3	133.5
85	2021	60	1	5	169	59.7	2	1	1	2	2	1	2	2	999	1	2	1	2	2	2	2	2	2	2	2	1	2	2	1	2	90.8	1	2	84.2
86	2021	57	1	5	156	55.4	2	1	1	2	2	999	999	2	999	1	2	2	2	2	2	2	2	1	2	2	2	2	1	1	1	99.9	1	1	82.7
87	2021	16	1	5	159	46	1	0	2	2	2	2	999	2	999	1	2	1	2	2	2	2	2	2	2	2	2	2	1	999	2	-	999	2	-
88	2021	80	2	5	162	72	3	1	888	1	1	1	2	2	2	999	2	1	2	2	2	2	2	2	2	2	1	2	2	999	2	-	999	2	-
89	2021	70	1	5	147	40.7	2	1	1	2	2	2	2	999	999	1	2	2	2	2	2	1	2	2	2	2	1	2	2	999	999	-	999	999	-
90	2021	55	1	5	155	92.4	4	1	1	2	1	1	2	2	999	1	1	2	2	2	2	2	2	2	2	2	2	2	1	999	1	-	999	1	-
91	2021	47	1	5	158	87.8	4	1	2	1	1	1	2	999	999	999	2	2	1	2	2	2	2	2	2	1	2	2	2	999	1	-	999	1	-
92	2021	62	1	5	153	93.8	4	1	1	2	1	1	2	2	2	1	2	2	2	2	2	2	2	2	2	2	1	2	2	1	1	106.2	1	1	102.3
93	2021	60	1	1	161	84.6	4	1	1	2	2	1	2	2	999	1	2	1	2	2	2	2	2	2	1	2	2	2	2	1	1	111	1	1	109.1
94	2021	67	1	5	151.5	70	4	1	1	1	2	1	2	999	999	999	2	1	2	2	2	2	2	2	2	1	2	2	2	999	1	-	999	1	-
95	2021	72	2	5	166	63	2	1	888	1	1	2	2	2	2	2	2	2	2	2	2	1	2	2	2	2	1	2	2	2	3	67.6	2	3	82.4
96	2021	69	1	5	155	98	4	1	1	1	2	1	2	999	999	999	2	2	2	2	2	2	2	1	2	2	2	2	1	1	1	119	1	1	112.6
97	2021	51	2	1	175	91.2	3	1	888	2	2	1	2	2	2	999	1	2	2	2	2	2	2	2	2	2	2	2	2	1	2	94.6	1	2	97.1
98	2021	49	1	5	153	62	3	1	1	2	2	1	2	2	2	2	1	2	2	2	2	2	2	2	2	2	1	2	2	1	2	84	1	2	75.8
99	2021	54	1	1	163	97.1	4	1	1	2	1	1	1	2	2	2	1	2	2	2	2	2	2	2	2	2	2	2	2	1	1	103.1	1	1	82.9
100	2021	35	2	1	176	78.5	3	1	888	2	2	2	2	2	2	999	1	2	2	2	2	2	2	2	2	2	2	2	2	999	1	-	999	1	-
101	2021	50	2	5	172	125	4	1	888	1	1	2	2	2	2	1	2	1	2	2	2	2	2	2	2	2	2	2	1	2	3	72.8	2	3	91.5
102	2021	69	1	5	160	94	4	1	1	1	2	1	2	999	999	999	2	1	2	2	2	2	2	2	2	2	2	2	1	999	2	-	999	2	-
103	2021	68	1	4	175	90	3	1	1	1	1	1	2	3	999	1	2	2	2	2	2	1	2	2	2	2	1	2	2	999	2	-	999	2	-
104	2021	54	1	1	165	90.1	4	1	1	2	2	1	2	999	999	999	1	2	2	2	2	2	2	2	2	2	2	2	2	1	1	100	1	1	141.7
105	2021	45	1	5	150	59.4	3	1	2	2	2	1	2	2	999	1	1	2	2	2	2	2	2	2	2	2	2	2	2	999	1	-	999	1	-
106	2021	56	1	5	157.5	54	2	2	1	2	2	2	2	2	999	1	2	1	2	2	2	2	2	2	2	1	2	2	2	999	3	-	999	3	-
107	2021	39	1	5	147	56.1	3	1	1	2	2	2	999	2	999	1	2	2	2	2	2	2	1	2	2	2	2	2	2	999	2	-	999	2	-
108	2021	63	2	1	186	104.6	4	1	888	1	1	1	1	2	2	1	2	2	2	2	1	2	2	2	2	2	2	2	2	1	2	90.1	1	2	85.8
109	2021	62	1	5	156	59.6	2	1	1	1	2	1	2	2	999	1	2	1	2	2	2	2	2	1	2	2	2	2	2	999	3	-	999	3	-
110	2022	43	2	1	175	111.1	4	1	888	2	2	1	1	2	2	999	1	2	2	2	2	2	2	2	2	2	2	2	2	2	2	92.1	2	2	113
111	2021	59	2	5	170	102	4	1	888	1	1	2	2	999	999	999	2	1	2	2	2	2	2	2	1	2	2	2	2	999	999	-	999	999	95.9
112	2021	67	1	1	151	68.2	3	1	1	1	1	1	2	2	2	2	2	2	2	2	2	2	2	2	2	2	2	2	2	1	3	81.4	1	3	77
113	2021	60	1	5	152	77	4	1	1	2	2	2	1	999	999	1	2	2	2	2	2	2	2	1	2	2	2	2	1	999	2	-	999	2	-
114	2021	56	1	5	157.5	53.7	2	0	2	2	2	2	2	2	2	2	2	1	2	2	2	2	2	2	2	1	2	2	2	999	3	-	999	3	-
115	2021	39	1	5	147	56.1	3	1	1	2	2	2	999	2	999	999	2	2	2	2	1	2	2	2	2	2	2	2	2	999	2	-	999	2	-
116	2021	43	1	1	166	88.5	4	1	2	2	2	2	2	999	999	2	2	2	2	2	2	2	2	1	2	2	2	2	2	1	1	96.8	1	1	102.2
117	2021	62	1	5	164	81	4	1	1	2	1	2	999	999	999	999	2	2	2	2	2	2	2	1	2	2	2	2	2	999	2	-	999	2	-
118	2021	63	1	1	157	85	4	1	1	2	2	2	2	999	999	999	2	2	2	1	2	2	2	2	2	2	2	2	1	1	1	115.1	1	1	119.3
119	2021	57	1	5	145	83	4	1	1	1	1	1	999	2	999	2	2	1	2	2	2	2	2	2	2	2	1	2	2	1	1	135.1	1	1	106.1
120	2021	34	1	3	146	67.7	4	1	2	2	2	2	999	2	999	1	2	1	2	2	2	2	2	2	2	2	1	2	2	1	2	76.5	1	2	67.7
121	2021	70	1	5	160	88.9	4	1	1	1	1	1	1	2	2	2	2	1	2	2	2	2	2	1	1	2	2	2	2	1	1	123.2	1	1	151.9
122	2021	65	1	5	148	78	4	1	1	2	1	2	1	2	2	2	2	2	2	2	2	2	2	2	2	2	2	2	1	1	1	111.7	1	1	105.8
123	2021	45	1	5	167	59	2	1	1	2	2	2	2	999	999	1	2	2	2	2	1	2	2	1	2	2	2	2	2	1	2	85.8	1	2	85.6
124	2021	61	1	3	154	49.2	2	1	999	1	1	1	1	2	2	2	2	2	2	2	1	2	2	2	2	2	1	2	2	1	2	90.7	1	2	97.9
125	2021	66	1	5	156	60	2	1	1	1	1	2	2	2	2	2	2	2	1	2	2	2	2	2	2	2	2	2	2	999	2	-	999	2	-
126	2021	55	1	5	149	80.6	4	1	999	2	1	2	2	999	999	999	2	1	2	2	2	2	2	2	1	2	2	2	2	1	1	113.4	1	1	79.5
127	2021	41	2	5	173	82.1	3	1	888	2	2	2	2	2	999	2	2	1	2	2	2	2	2	2	2	2	1	2	2	2	3	54.2	2	3	81.1
128	2021	53	1	5	155	83	4	1	1	2	2	2	2	999	999	999	2	2	1	2	2	2	2	2	2	1	2	2	2	1	1	114.9	1	1	92.5
129	2021	40	1	5	156	73.8	4	1	2	2	2	2	2	999	999	999	2	2	2	2	2	1	2	2	1	2	2	2	2	1	2	88.9	1	2	115
130	2021	63	1	5	152	103	4	1	2	1	1	1	2	2	999	999	2	1	2	2	2	2	2	2	2	2	2	2	2	1	1	120.3	1	1	98.1
131	2021	59	1	5	154	59	2	1	1	2	2	1	2	2	999	1	2	1	2	2	2	2	2	2	2	2	1	2	1	1	2	76.5	1	2	190.1
132	2021	62	1	5	150	86.9	4	1	1	2	2	1	2	999	999	1	1	2	2	2	2	2	2	2	2	2	2	2	2	1	1	124.5	1	1	84.2
133	2021	72	1	5	152	76	4	1	1	2	2	2	1	2	2	2	2	2	2	1	2	2	2	2	2	2	2	2	1	1	1	123.4	1	1	128.9
134	2021	43	1	1	151	73	4	1	2	2	2	2	2	999	999	1	2	1	2	2	2	2	2	2	2	2	2	2	2	1	1	95	1	1	80.8
135	2021	50	2	1	168.5	96	4	1	888	2	2	2	1	2	2	999	1	2	2	2	2	2	2	2	2	2	2	2	2	1	2	90.7	1	2	86.9
136	2021	66	1	5	147	86	4	1	1	1	1	2	1	2	2	1	2	2	2	2	2	2	2	1	2	2	2	2	1	1	2	98.9	1	2	116.5
137	2021	47	2	1	174	103.2	4	1	888	2	1	1	2	2	2	999	1	2	2	2	2	2	2	2	2	2	2	2	2	1	1	111.5	1	1	-
138	2021	49	1	3	145	87	4	1	2	2	2	2	2	2	999	1	2	2	1	2	2	2	2	2	2	1	2	2	2	999	999	-	999	999	91.6
139	2021	70	1	5	167	82.2	3	1	1	2	1	2	2	2	2	2	2	2	2	2	2	2	2	1	2	1	2	2	2	999	2	-	999	2	-
140	2020	47	1	1	169	88.9	4	1	2	1	2	1	2	2	2	999	1	2	2	2	2	2	2	2	2	2	2	2	2	1	1	118.4	1	1	111.9
141	2021	53	2	1	182	109.9	4	1	888	2	2	2	2	2	2	999	1	2	2	2	2	2	2	2	2	2	2	2	2	1	2	96.8	1	2	95.5
142	2021	64	1	5	160	69.1	3	1	1	2	1	1	1	2	2	1	1	2	2	2	2	2	2	2	2	2	2	2	2	1	1	105.2	1	1	81.6
143	2021	77	1	5	158	61.5	2	1	1	2	2	2	2	2	2	2	2	2	2	2	2	2	2	1	2	2	1	2	2	1	2	90.7	1	2	116.5
144	2021	67	1	1	148	58.1	3	1	1	1	2	1	2	2	2	1	1	2	2	2	2	2	2	2	2	2	1	2	2	1	2	90.2	1	2	87.2
145	2021	71	1	4	153	86.7	4	1	1	1	1	1	1	3	2	2	2	2	1	2	2	2	2	2	2	1	2	2	2	1	1	125.2	1	1	154.2
146	2021	66	1	3	158	68.3	3	1	1	2	2	1	2	2	999	1	1	2	2	2	2	2	2	2	2	2	2	2	2	1	2	98	1	2	78.5
147	2021	47	1	3	161	75	3	1	2	1	2	2	2	999	999	999	2	1	2	2	2	2	2	2	2	2	2	2	2	999	999	-	999	999	54.4
148	2021	80	1	5	145	61	3	3	1	1	2	2	2	2	999	1	2	1	2	2	2	2	2	2	2	2	1	2	2	1	3	89.8	1	3	-
149	2021	54	2	1	168	74	3	1	888	2	1	1	2	2	2	999	1	2	2	2	2	2	2	2	2	2	2	2	2	999	1	-	999	1	-
150	2021	67	1	5	146	92	4	2	1	2	2	1	1	2	2	1	2	1	2	2	2	2	2	2	2	2	1	2	2	1	1	106.5	1	1	91.7
151	2021	78	1	5	138	54	3	3	1	1	2	2	2	2	2	1	2	2	1	2	2	2	2	2	2	1	2	2	2	1	3	87.4	1	3	80.6
152	2021	57	1	5	148.5	77	4	1	1	2	1	2	2	999	999	999	2	2	1	2	2	2	2	2	2	1	2	2	2	1	2	84.6	1	2	92.3
153	2022	56	1	6	168	44.3	1	1	1	1	2	2	2	2	2	1	1	2	2	2	2	2	2	2	2	2	1	2	2	1	2	87.4	1	2	78.7
154	2022	89	1	5	144.5	68.2	4	1	1	2	2	1	2	2	2	1	2	2	2	2	2	1	2	2	2	2	1	2	2	999	3	-	999	3	-
155	2020	54	1	5	163.5	83.2	4	1	1	2	1	1	2	2	2	1	1	2	2	2	2	2	2	2	2	2	1	2	1	1	1	107.7	1	1	99.1
156	2020	62	1	3	150	68.7	4	1	1	2	1	1	2	2	2	1	2	1	2	2	2	2	2	2	2	2	2	1	2	999	999	-	999	999	-
157	2021	34	1	3	146	64.8	4	1	2	2	2	2	2	2	999	1	2	2	2	2	2	1	2	2	2	2	1	2	2	1	2	76.5	1	2	67.7
158	2020	75	1	6	151	63	3	1	1	2	2	2	2	999	999	999	2	1	2	2	2	2	2	2	1	2	2	2	2	1	2	9807	1	2	89.7
159	2020	48	1	5	162	108	4	1	2	2	2	2	2	999	999	1	2	1	2	2	2	2	2	2	2	2	2	1	2	999	999	-	999	999	92.6
160	2020	60	1	5	156	81.6	4	1	1	1	2	2	2	2	2	1	2	1	2	2	2	2	2	2	2	2	2	1	2	1	1	103.2	1	1	116.4
161	2020	62	1	5	154	70	3	1	1	2	1	1	2	2	999	1	2	1	2	2	2	2	2	2	1	2	2	2	2	999	999	-	999	999	86.8
162	2020	51	1	5	158	90.9	4	1	1	2	2	2	2	2	999	2	2	2	2	2	2	2	2	1	2	2	2	2	1	1	1	112.2	1	1	105.8
163	2020	56	2	1	173	80	3	1	888	2	1	1	999	999	999	2	1	2	2	2	2	2	2	2	2	2	2	2	2	1	2	101.4	1	2	131.7
164	2020	68	1	5	157	105.3	4	1	1	2	1	1	1	2	2	2	2	2	2	2	1	2	2	2	2	2	1	2	2	1	1	94	1	1	144.2
165	2020	48	2	1	181	107	4	1	888	1	2	1	1	2	2	999	1	2	2	2	2	2	2	2	2	2	2	2	2	1	2	97.3	1	2	93.9
166	2020	37	1	3	158	67	3	1	2	2	2	2	2	999	999	2	2	1	2	2	2	2	2	2	2	2	2	1	2	1	2	82.9	1	2	97.1
167	2020	58	1	5	150.5	107	4	1	1	2	2	2	1	999	999	999	2	1	2	2	2	2	2	2	2	1	2	2	2	999	2	-	999	2	-
168	2020	50	2	1	170	94	4	1	888	1	2	1	2	2	2	999	1	2	2	2	2	2	2	2	2	2	2	2	2	1	3	81.3	1	3	95.1
169	2020	50	1	1	168	96.8	4	1	2	2	1	2	2	2	2	999	1	2	2	2	2	2	2	2	2	2	2	2	2	1	1	117.9	1	1	117.5
170	2020	48	1	1	155	116.7	4	0	2	2	2	2	1	2	2	999	1	2	2	2	2	2	2	2	2	2	2	2	2	1	1	140.5	1	1	147
171	2020	12	1	2	164	94.5	4	0	2	2	2	2	2	999	999	999	1	2	2	2	2	2	2	2	2	2	2	2	2	999	1	-	999	1	-
172	2020	43	1	1	162	80.3	4	0	2	1	2	2	1	2	2	999	1	2	2	2	2	2	2	2	2	2	2	2	2	1	1	98.2	1	1	96.6
173	2020	71	1	1	154	68.3	3	1	1	1	2	1	1	2	2	999	1	2	2	2	2	2	2	2	2	1	2	2	2	1	1	109.5	1	1	112.5
174	2020	72	2	1	165	91.7	4	1	888	1	2	1	999	999	999	999	1	2	2	2	2	2	2	2	2	2	2	2	2	1	1	110.2	1	1	142.4
175	2020	51	2	1	153	76.7	4	1	888	1	2	1	999	999	999	999	1	2	2	2	2	2	2	2	2	2	2	2	2	1	1	114.7	1	1	128
176	2020	56	1	1	160	108.8	4	1	999	1	2	2	1	2	2	999	1	2	2	2	2	2	2	2	2	2	2	2	2	1	1	102.3	1	1	99.7
177	2020	57	1	1	158	79.8	4	1	999	1	1	1	999	999	999	999	1	2	2	2	2	2	2	2	2	2	2	2	2	1	1	124.7	1	1	113.2
178	2020	51	1	1	161.2	99.3	4	1	2	2	2	2	2	2	2	999	2	2	1	2	2	2	2	2	2	2	2	2	2	1	1	129.8	1	1	133.2
179	2020	59	1	1	165	95.3	4	1	1	1	2	2	2	2	2	999	1	2	2	2	2	2	2	2	2	2	2	2	2	1	1	116.6	1	1	116.8
180	2020	47	1	1	169	93	4	1	2	1	2	1	2	2	2	999	1	2	2	2	2	2	2	2	2	2	2	2	2	1	1	118.4	1	1	111.9
181	2020	48	1	1	155	78	4	1	2	2	1	1	2	2	2	1	1	2	2	2	2	2	2	2	2	2	2	2	1	1	2	108.1	1	2	82.8
182	2020	60	2	1	187	112	4	1	888	1	2	2	1	2	2	2	1	2	2	2	2	2	2	2	2	2	2	2	2	1	2	97.2	1	2	112.3
183	2020	57	1	5	157	80.2	4	1	1	2	2	1	999	999	999	999	2	1	2	2	2	2	2	2	1	2	2	2	2	1	2	91.8	1	2	95.6

## Sheet: Sheet2
S.No.	YEAR	Age	Gender	Nationality	Height	Weight	BMI	Marital Status	Menopause	Hypertension	Diabetes	Hyperlipidemia	Hyperurecemia	Calcium (Total)	Calcium (corrected)	VIT D deficiency	REASON FOR DEXA SCAN	MSK Disorders	LEFT HIP			SPINE
																			Z SCORE	T SCORE	AGE MATCH %	Z SCORE	T SCORE	AGE MATCH %
1	2023	52	1	3	162	83	31.63	1	1	2	2	1	2	9.03	999	1	Knee pain	Spondylosis	-0.44	-1	0.938	-0.55	-0.74	91.7
2	2023	68	2	5	148	55	25.11	1	888	2	2	2	2	8.78	999	1	Back pain, Knee pain	Osteoarthritis	-0.39	-2	0.95	-1.42	-1.63	0.775
3	2023	65	1	5	170	75	25.95	1	1	1	2	1	999	999	999	1	Follow up	Osteoporosis	0.92	-0.32	1.14	0.84	0.03	1.139
4	2023	65	1	4	156	55.8	22.93	1	1	2	2	2	999	9.83	999	1	Follow up	Osteoporosis	-1.08	-2.3	0.835	-2.04	-2.84	0.661
5	2023	53	1	5	152	70	30.3	1	999	2	1	1	1	999	999	999	Back pain	Varicose veins	-0.22	-0.8	0.97	-0.88	-1.11	0.866
6	2023	50	1	6	171	81.9	28.01	1	1	1	2	1	2	10.01	9.8	999	Health checkup		-1.34	-2.33	0.839	-1.06	-1.23	0.832
7	2023	53	1	6	163	82.3	30.98	1	1	2	2	2	2	9.37	9.3	999	Health checkup		0.16	-0.44	1.022	-1.39	-1.63	0.789
8	2023	60	2	6	173	89.3	29.84	1	888	2	1	1	2	9.08	9.1	999	Health checkup	Adhesive capsulitis	2.96	1.63	1.371	0.37	0.18	1.058
9	2023	71	1	5	161	60.9	23.49	1	1	1	1	1	2	9.47	9.5	999	Health checkup	Spondylosis	0.16	-1.4	1.026	0.12	-0.96	1.02
10	2023	63	1	5	154	79.9	33.69	1	1	1	2	1	2	9.51	999	999	Back pain	Disc disorder	-0.64	-1.75	0.904	8.62	7.92	2.407
11	2023	53	2	1	190	130	36.01	1	888	2	1	1	2	9.54	9.4	999	Health checkup	-	999	-0.4	999	999	-0.63	999
12	2023	55	2	1	164	71	26.4	1	888	2	2	1	2	9.59	9.5	999	Health checkup	Sciatica	0.79	-0.37	1.097	0.88	0.7	1.139
13	2023	56	1	5	161	115	44.37	1	1	2	1	1	1	9.41	999	999	Body pain	Disc disorder	1.28	0.53	1.182	-0.24	-0.64	0.963
14	2023	29	1	5	159	64	25.32	1	2	2	2	2	999	999	999	999	pain in foot	Recurrent fracture	-1.9	-1.95	0.754	-1.53	-1.6	0.774
15	2023	63	1	5	170	97	33.56	1	1	1	2	1	1	999	999	999	Back pain	Osteoporosis	-1.58	-3.04	0.799	-2.04	-2.24	0.678
16	2023	60	1	5	157	80	32.46	1	1	2	2	2	2	999	999	999	Back pain	Disc disorder	1.68	0.74	1.245	1.2	0.65	1.192
17	2023	73	1	5	153	75	32.04	1	1	1	1	1	999	999	999	999	Knee pain	Osteoarthritis	0.21	-1.48	1.034	0.37	-0.81	1.066
18	2023	41	1	5	156	88	36.16	1	2	2	2	2	2	9.01	999	999	Shoulder pain, history of osteopenia	Impingement syndrome	-2.68	-2.91	0.645	-1.09	-1.16	0.839
19	2023	58	1	3	158	58	23.23	1	1	2	1	1	999	999	999	999	Body pain		1.01	0.17	1.146	-1.3	-1.78	0.795
20	2023	71	2	5	160	72.8	28.44	1	888	1	1	2	999	999	999	999	Follow up	Osteoporosis, Disc disorder	-1.78	-3.47	0.767	-1.28	-1.5	0.796
21	2023	60	1	5	156	116.1	47.71	1	1	1	1	1	1	9.21	9.4	999	Health checkup	Osteoarthritis	1.68	0.74	1.245	2.16	1.6	1.344
22	2023	83	1	5	156	86.5	35.54	1	1	1	1	1	1	9.11	9.2	1	Health checkup		0.03	-2.13	1.006	-1.84	999	999
23	2023	61	1	5	150	68.4	30.4	1	1	2	2	2	2	9.83	999	999	Body pain	Osteoarthritis	-0.35	-1.36	0.948	-0.9	-1.52	0.854
25	2023	54	1	5	150	55	24.44	1	1	2	2	2	999	9.01	8.9	999	Health checkup		-1.8	-2.43	0.748	-1.35	-1.64	0.794
26	2023	55	1	5	161	92.4	35.65	1	1	2	2	2	2	9.04	999	1	Back pain	Polyarthralgia	-0.48	-1.14	0.932	-1.15	-1.47	0.824
28	2022	47	1	3	166	76.4	27.73	1	2	2	2	2	999	9.23	999	1	Back pain	Osteoporosis	-0.93	-1.32	0.873	-0.19	-0.27	0.972
29	2022	64	1	4	165	81	29.75	1	1	1	1	1	1	9.59	9.4	2	neck pain	Disc disorder	0.59	-0.57	1.09	10.04	9.29	2.65
30	2022	37	2	1	184	112.9	33.35	1	888	1	2	2	2	10	9.6	1	Health checkup		2.02	1.45	1.23	1.92	1.78	1.3
31	2022	69	1	5	152	78.3	33.89	1	1	1	1	1	2	9.3	9.3	2	Health checkup	Osteoporosis, Osteoarthritis	0.23	-1.22	1.037	0.35	-0.64	1.06
32	2022	36	2	1	169	74.7	26.15	1	888	2	2	2	2	999	999	999	Health checkup		-0.55	-1.08	0.938	-0.49	-0.63	0.923
33	2022	53	2	1	190	109.9	30.44	1	888	1	2	2	1	9.95	9.7	999	Health checkup		1.38	-0.11	1.189	0.58	0.38	1.091
34	2022	41	1	1	176	83	26.79	0	2	2	2	2	2	9.24	9.1	999	Health checkup		-0.44	-0.66	0.941	1.47	1.4	1.218
35	2022	72	1	1	156	77.2	31.72	1	1	1	2	2	2	9.7	9.7	999	Health checkup		2.95	1.33	1.479	4.15	3.02	1.728
36	2022	53	2	1	181	95.8	29.24	1	888	1	1	2	2	10.12	9.6	999	Health checkup		-0.26	-1.34	0.969	0.57	0.4	1.091
37	2022	36	1	1	176.5	102	32.74	1	2	2	2	2	2	9.48	9.2	999	Health checkup		1.57	1.43	1.205	0.88	0.81	1.131
38	2022	44	2	1	185	162	47.33	1	888	1	2	2	2	9.19	9.2	999	Health checkup	Leg swelling	1.61	0.82	1.188	2.41	2.25	1.378
39	2022	53	2	1	157	86	34.89	1	888	2	2	1	2	9.72	9.4	999	Health checkup		0.23	-0.86	1.028	1.02	0.84	1.16
40	2022	54	1	5	157	80.9	32.82	1	999	2	2	2	2	999	999	999	Knee pain	Spondylosis	-1.33	-1.96	0.814	-2.48	-2.76	0.622
42	2022	50	1	5	159	82	32.44	1	999	1	2	1	2	9.52	9.4	1	Back pain	Spondylosis	-0.66	-1.14	91	-1.64	-1.73	0.757
43	2022	74	1	5	155	69	28.72	1	1	2	2	2	999	999	999	999	Back pain	Disc disorder, Spondylosis, cervicalgia. Osteoporosis	0.28	-1.45	1.046	-0.49	-1.71	0.913
45	2022	69	1	5	146	75	35.18	1	1	2	2	2	999	999	999	999	Back pain	Disc disorder	-0.35	-1.78	0.945	-1.75	-2.72	0.701
46	2022	65	1	5	162	69	26.29	1	1	2	2	2	999	9.73	999	1	Body pain	Osteoporosis	-0.54	-1.34	0.911	-0.54	-1.33	0.911
47	2022	68	1	5	150	73	32.44	1	1	2	2	2	999	999	999	1	Health checkup	Polyarthropathy	0.63	-0.75	1.099	0.65	-0.29	1.11
48	2022	59	2	1	188	85.9	24.3	1	888	2	2	2	1	9.78	9.5	999	Health checkup		1.63	0.34	1.2	0.04	-0.15	1.006
49	2022	45	2	1	183	104.9	31.32	1	888	2	2	2	1	9.27	9.2	999	Health checkup		-0.94	-1.78	0.889	-0.42	-0.58	0.934
50	2022	67	1	3	154	55.7	23.49	0	1	2	1	2	2	999	999	999	Back pain	Disc disorder	-1.8	-3.31	0.72	-1.74	-2.63	0.707
51	2022	71	1	5	160	88.6	34.61	1	1	1	1	1	999	999	999	999	Back pain		1.51	-0.03	1.242	0.94	-0.13	1.163
52	2022	38	1	5	164	80	29.74	1	2	2	2	2	2	8.99	999	999	Back pain	Vertebral fracture	-1.12	-1.29	0.852	-1.7	-1.78	0.748
53	2022	72	1	1	152	66	28.57	1	1	1	2	2	2	9.44	9.5	999	Health checkup		-0.09	-1.7	0.985	-0.63	-1.75	0.89
54	2022	42	2	3	163	78	29.36	1	888	2	2	2	1	9.55	9.2	2	Back pain		-0.91	-1.65	0.894	-0.57	-0.72	0.911
55	2022	54	1	1	157	59.2	24.02	1	1	2	2	1	2	9.84	9.8	999	Health checkup	Osteoporosis	-2.29	-2.91	0.679	-1.71	-1.98	0.739
56	2022	74	1	1	154	36	15.18	1	1	1	2	2	1	9.56	9.7	999	Health checkup		-2.69	-4.4	0.614	-1.27	-2.48	0.775
57	2022	80	1	1	159	54.4	21.52	1	1	1	1	1	1	9.57	9.6	999	Health checkup	Osteoarthritis	0.26	-1.79	1.045	999	999	999
58	2022	44	1	1	158	53.2	23.31	1	2	2	1	1	1	10.31	9.9	999	Health checkup		0.56	0.28	1.074	1.02	0.94	1.151
59	2022	38	1	1	159	52.4	20.73	0	2	1	1	2	2	9.71	999	2	Back pain	Osteoporosis	-1.32	-1.49	0.826	-0.11	-0.18	0.984
60	2022	72	2	1	189	111.3	31.16	1	888	2	2	1	1	9.77	9.7	1	Health checkup	Disc disorder	999	-0.49	1.266	999	3.15	999
61	2022	35	1	1	160	122.5	47.85	1	2	2	2	1	999	999	999	999	Health checkup		999	1.59	999	999	1.23	999
62	2022	45	2	1	173	83	27.73	1	888	2	2	2	2	9.63	9.3	999	Health checkup		-1.26	-2.08	0.852	-0.32	-0.48	0.949
63	2022	58	1	5	155	75.4	31.38	1	1	2	2	1	999	8.71	999	1	Back pain	Osteoporosis	0.55	-0.31	1.08	0.3	-0.19	1.047
64	2022	48	1	5	171	106.4	36.39	1	2	2	2	1	999	9.22	9.3	2	Follow up	Osteoporosis	-1.04	-1.44	999	-1.25	-1.33	0.815
65	2022	70	1	5	139	83	42.96	1	1	1	2	1	1	9.71	9.5	2	Back pain	Osteoporosis	-0.79	-2.28	0.875	-0.82	-1.84	0.858
66	2022	59	1	5	159	79.8	31.57	1	1	2	2	1	2	9.28	9.4	2	Joint pain	Osteoporosis	-0.11	-0.99	0.984	0.62	0.11	1.098
67	2022	76	2	5	170	75	25.95	1	888	1	1	2	2	999	999	2	Back pain	Osteoporosis	-0.74	-2.6	0.901	-0.37	-0.59	0.941
68	2022	30	1	5	155	56.8	23.64	0	2	2	2	2	2	999	999	1	Body pain	Osteoarthritis	-1.12	-1.17	0.835	-0.11	-0.18	0.984
69	2022	53	2	1	178	82	25.88	1	888	1	1	2	2	9.84	9.5	999	Health checkup		999	-2.24	999	999	-0.91	999
70	2022	60	2	1	165	77.9	28.61	1	888	1	2	1	2	9.52	9.1	2	Health checkup	Osteoporosis	-1.72	-3.05	0.785	-0.7	-0.89	0.889
71	2022	67	1	5	158	84	33.65	1	1	1	1	1	1	10	10.1	2	Body pain		-1.4	0.07	1.217	-0.18	-1.07	0.97
72	2022	59	1	1	168	94.6	33.52	1	1	2	2	1	2	10.03	9.6	999	Health checkup		0.31	-0.6	1.045	-1.09	-1.62	0.827
73	2022	54	1	4	166	99.3	36.04	1	2	2	2	2	999	999	999	1	Back pain	Disc disorder	-0.44	-1.06	0.939	-0.43	-0.7	0.935
74	2022	47	2	1	170	132.6	45.35	1	888	2	2	2	1	9.58	9.3	999	Health checkup		0.21	-0.68	1.025	0.83	0.67	1.131
75	2022	47	1	5	158	87.7	35.13	1	2	2	2	2	999	7.37	7.1	1	Back pain	Neuralgia	0.66	0.27	1.089	0.31	0.24	1.046
76	2022	66	1	1	151	78.7	34.52	1	1	1	1	1	2	9.86	9.7	999	Health checkup		3.3	2.04	1.507	0.71	-0.12	1.11
77	2022	54	2	1	170	94.8	32.8	1	888	1	2	2	1	10.3	9.9	999	Health checkup		-0.28	-1.41	0.966	0.96	0.78	1.151
78	2022	67	2	1	174	84.3	27.84	1	888	1	2	2	2	9.95	9.6	999	Health checkup	Cervical Mylopathy	2.02	0.45	1.261	1.2	1	1.19
79	2022	33	1	5	167	82.3	29.51	1	2	2	2	2	2	999	999	999	Back pain	Disc disorder	-1.41	-1.5	0.816	-0.82	-0.9	0.879
80	2022	75	1	5	150	67.3	29.91	3	1	1	1	2	1	10.12	9.9	1	Body pain	Osteoporosis	-0.68	-1.96	0.878	-0.79	-2.58	0.868
81	2022	35	2	1	167.8	78.6	27.92	0	888	2	2	1	2	9.69	9.5	1	Health checkup		-0.01	-0.49	1	-0.37	-0.5	0.943
82	2022	52	1	5	163	80	30.11	1	2	2	2	2	999	999	999	999	Follow up	Disc disorder	-1.87	-2.94	0.746	-1.39	-1.6	0.79
83	2022	62	1	5	146	49.2	23.08	0	1	2	2	2	999	999	999	1	Back pain	Sciatica	-0.63	-1.71	0.906	-1.42	-2.1	0.769
84	2022	67	1	5	165	84	30.85	1	1	1	1	2	2	9.52	9.3	2	Knee pain	Osteoarthritis	-0.3	-1.62	0.953	-0.29	-1.17	0.951
85	2022	67	1	5	160	83.6	33.66	1	1	2	2	1	2	8.26	999	1	Body pain	Osteoporosis	-0.32	-1.64	0.95	-0.27	-1.15	0.955
86	2022	55	1	5	154.5	77.5	32.47	1	999	2	1	1	2	9.38	9.2	1	Fracture		-1.18	-1.83	0.835	-1.4	-1.72	0.785
87	2022	35	1	5	161	88	33.95	1	2	2	2	2	2	999	999	999	Hand pain	Rheumatoid arthritis	0.09	-0.01	1.012	-0.82	-0.9	0.872
88	2022	64	1	1	162.5	93.5	35.41	1	1	1	1	1	1	9.55	9.4	1	Health checkup		-0.05	-1.22	0.992	0.5	-0.25	1.083
89	2022	67	2	2	180	103	33.33	1	888	1	2	2	1	9.83	9.8	999	Health checkup		3.07	1.52	1.395	5.13	4.92	1.812
90	2022	66	1	5	146	91	42.69	1	1	2	2	2	999	999	999	999	Back pain	Osteoarthritis	1.31	0.05	1.2	999	999	999
91	2022	41	2	1	176	70.7	22.75	1	888	2	1	2	2	9.66	9.5	999	Health checkup		-2.48	-3.18	0.712	-1.29	-1.43	0.798
92	2022	62	1	1	162	73.7	28.08	1	1	2	1	1	2	9.51	9.6	999	Health checkup		-0.38	-1.46	0.943	999	999	999
93	2022	93	1	5	158	87	34.85	3	1	1	1	1	2	9.18	9.8	1	Health checkup	Spondylosis	999	-2.63	999	999	-2.22	999
94	2022	41	1	5	156	58.4	24	1	1	2	2	2	2	8.8	999	999	Back pain	Rheumatoid arthritis	-0.56	-0.79	0.926	-1.52	-1.6	0.774
95	2022	27	2	2	170	72	24.91	0	888	2	2	2	999	999	999	999	Back pain	Osteoporosis	-3.49	-3.73	0.616	-2.48	-2.6	0.613
96	2022	36	2	5	174	75.2	24.84	1	888	2	2	2	1	9.63	999	1	Back pain	Recurrent fractures	999	999	999	-1.29	-1.43	0.797
97	2022	22	2	5	188.5	58	16.32	0	888	2	2	2	2	10.23	9.3	2	Family History of Osteoporosis		-1.66	-1.72	0.821	-0.72	-0.82	0.888
98	2022	60	1	5	161	98.4	37.96	1	1	1	1	1	1	9.68	9.3	1	Back pain	Osteoarthritis	-0.38	-1.32	0.944	-0.66	-1.21	0.895
99	2022	59	1	1	160	83.6	32.66	1	1	1	2	1	2	8.98	9.1	1	Health checkup		-2.11	-2.99	0.694	0.68	0.17	1.107
100	2022	65	1	5	171	91.4	31.26	1	1	1	2	1	2	9.94	9.7	1	Follow up	Osteoporosis	-1.58	-3.01	0.8	-2.04	-2.24	0.678
101	2022	81	1	5	155	74	30.8	1	1	2	2	2	2	9.43	9.6	1	Shoulder pain	Impingement syndrome	0.23	-1.84	1.041	999	-2.55	999
102	2022	62	1	4	165	84.3	30.96	1	1	1	2	2	2	9.76	9.7	2	Knee pain	Osteoarthritis	-0.53	-1.59	0.921	4.95	4.3	1.802
103	2022	54	1	5	152	78.8	34.11	1	1	1	1	2	1	9.52	9.8	2	Knee pain	Osteoporosis	-0.66	-1.29	0.908	-0.94	-1.23	0.856
104	2021	69	1	5	152	77.7	33.63	1	1	2	2	2	2	9.69	9.6	2	Shoulder pain	Osteoarthritis	-0.01	-1.46	0.999	-1.97	-2.94	0.661
105	2021	51	1	5	156	130	53.42	1	999	1	1	1	999	8.2	999	1	Bone pain	Osteoporosis	0.54	0.02	1.074	1.04	0.91	1.155
106	2021	50	1	3	163	72.8	27.4	1	1	2	2	2	2	999	999	1	Hip pain		999	-1.57	999	999	1.25	999
107	2021	50	2	1	167	78.9	28.29	1	888	1	2	1	1	10.11	9.5	999	Health checkup		0.98	-0.38	1.13	1.16	1	1.183
108	2021	45	1	5	159	71.7	28.36	1	2	2	2	2	999	999	999	1	Hip pain	Osteoarthritis	-0.55	-0.87	0.926	-0.34	-0.42	0.95
109	2021	75	1	5	139	45.5	23.55	3	1	1	1	1	2	9.41	9.3	999	Body pain	Osteoporosis	-0.69	-2.49	0.885	-0.55	-1.85	0.9
110	2021	62	1	3	145	64.5	30.68	1	1	1	1	1	999	9.34	999	999	Health checkup	Osteoporosis	-0.91	-1.94	0.865	-1.06	-1.7	0.828
111	2021	58	1	1	160	87	33.98	1	1	1	2	2	2	9.19	9.4	999	Health checkup		1.35	0.48	1.195	1.44	0.94	1.227
112	2021	65	1	5	162	69	26.29	1	1	2	2	2	999	9.36	999	2	Bone pain	Osteoporosis	-0.37	-1.53	0.944	-0.02	-0.76	0.997
114	2021	60	1	4	157	71	28.8	1	1	2	2	1	2	9.22	999	1	Follow up	Osteoarthritis	999	-1.62	999	999	-0.68	999
115	2021	60	1	1	176	77	24.86	1	1	2	2	1	2	9.52	9.7	999	Health checkup		0.3	-0.64	1.043	0.02	-0.54	1.003
116	2021	41	1	3	146	47	22.05	1	2	2	2	1	999	9.02	999	1	Follow up	Cervicalgia	-0.17	-0.4	0.977	-0.56	-0.64	0.917
117	2021	55	1	3	165	77.8	28.58	1	1	2	2	2	999	9.05	999	999	Back pain	Spondylosis	1.29	0.59	1.183	0.22	-0.13	1.034
118	2021	51	2	1	170	83.9	29.03	1	888	2	2	1	999	999	999	1	Health checkup		-0.63	-1.65	0.925	1.47	1.3	1.231
119	2021	65	1	3	159	53.5	21.16	1	1	1	1	2	999	999	999	1	Back pain	Spondylosis	999	-2.22	999	999	-1.3	999
120	2021	54	1	3	161	66.7	25.73	1	1	2	2	2	2	9.98	999	1	Back pain		999	999	999	-0.03	-0.33	1
121	2021	47	1	5	158	54.8	21.95	1	2	2	2	2	999	9.65	999	1	Back pain		-1.46	-1.82	0.803	-0.05	-0.13	0.992
122	2021	71	1	5	151	69.9	30.66	1	1	1	1	1	999	9.45	999	1	Back pain	Osteoporosis	1.3	-0.27	1.21	-1.31	-2.4	0.772
123	2021	46	1	1	163	113	42.53	1	2	1	2	2	2	9.41	9.2	999	Health checkup		2.66	2.3	1.359	3.73	3.65	1.551
124	2021	35	1	1	161	83	32.02	1	2	2	1	2	2	9.58	9.5	999	Health checkup		2.08	1.96	1.272	1.58	1.5	1.233
125	2021	60	2	1	173	83	27.73	1	888	1	2	2	2	10.09	9.8	999	Health checkup		-0.74	-2.08	0.907	-1.19	-1.38	0.812
126	2021	68	1	3	168	74	26.22	1	1	1	1	1	999	999	999	1	Foot pain		-1.71	-3.07	73.3	-1.31	-2.23	0.778
127	2021	58	1	1	163	70.2	26.42	1	1	1	2	2	1	9.85	9.7	999	Health checkup		-0.58	-1.44	0.916	-0.88	-1.36	0.862
128	2021	60	1	1	162	67	25.53	1	1	2	2	2	2	9.43	9.3	999	Health checkup		999	999	999	-0.36	-0.94	0.942
129	2021	60	2	1	179.5	171.3	53.17	1	888	1	2	2	2	9.95	9.8	999	Health checkup		3.02	1.68	1.379	5.36	5.17	1.847
130	2021	52	1	1	163	81.5	30.67	1	1	1	2	2	2	9.5	9.1	999	Health checkup		0.95	0.39	1.131	0.32	0.14	1.05
131	2021	57	2	1	180	102.6	31.46	1	888	1	1	1	2	9.29	9.1	999	Health checkup		1.66	0.44	1.204	0.43	0.25	1.068
132	2021	57	2	1	172	113	38.2	1	888	1	1	2	999	999	999	999	Health checkup		1.66	0.43	1.205	1	0.81	1.157
133	2021	45	1	1	156	80.6	33.12	1	2	2	2	2	2	9.03	8.9	999	Health checkup		-0.69	-1.01	0.907	1.87	1.79	1.276
134	2021	61	2	1	175.5	88.8	28.83	1	888	2	1	2	999	999	999	999	Health checkup		-0.38	-1.73	0.953	-1.11	-1.3	0.824
135	2021	51	2	1	171	97	33.17	1	888	1	2	2	2	9.48	9.3	999	Health checkup		1.13	0.12	1.136	0.74	0.58	1.117
136	2021	45	2	1	187	96	27.45	1	888	1	2	1	2	9.41	9.1	999	Health checkup		-1.22	-2.05	0.857	-0.12	-0.27	0.982
137	2021	50	2	1	161	72.3	27.89	1	888	2	2	1	2	9.45	9.2	999	Health checkup		-0.09	-1.07	0.99	-0.66	-0.83	0.896
138	2021	42	1	1	166	86	31.21	1	2	2	2	2	2	9.02	9.2	999	Health checkup		-0.11	-0.36	0.985	0.94	0.86	1.14
139	2021	52	1	1	160	93.8	36.64	1	1	2	2	1	1	9.43	9.4	999	Health checkup	Numbness of hands	1.98	1.43	1.273	1.08	0.91	1.162
140	2021	48	2	1	171	94.4	32.28	1	888	1	2	2	999	999	999	999	Health checkup		0.85	-0.01	1.101	-0.14	-0.3	0.978
141	2021	60	2	1	178	70	22.09	1	888	2	2	2	2	9.39	9.2	999	Health checkup		999	-1.69	999	999	-2.14	999
142	2021	57	2	1	175	72	23.51	1	888	2	2	1	2	9.62	9.2	999	Health checkup	Waist pain	0.14	-1.08	1.017	0.79	0.61	1.124
143	2021	53	1	1	163	87	32.74	1	1	1	2	1	2	9.59	9.4	999	Health checkup		-0.59	-1.18	0.917	0.62	0.39	1.094
144	2021	51	1	5	156	91.9	37.76	1	2	2	2	1	999	999	999	999	Body pain		1.66	1.15	1.228	0.44	0.32	1.066
145	2021	48	2	1	172	80	27.04	1	888	2	2	1	2	9.41	9.2	999	Health checkup		-0.45	-0.6	0.93	0.5	-0.66	1.065
146	2021	53	2	1	160	76	29.69	1	888	1	1	2	1	9.16	9	999	Health checkup		0.29	-0.8	1.035	0.88	0.71	1.138
147	2021	53	2	1	183	93.2	27.83	1	888	2	2	1	2	9.31	9.1	999	Health checkup		-1.68	-2.78	0.796	-0.84	-1.01	0.868
148	2021	75	1	1	159	77.7	30.73	1	1	1	2	1	999	9.08	9.3	999	Health checkup	Osteoarthritis. Disc disorder	0.54	-1.25	1.09	8.44	7.16	2.518
149	2021	52	1	1	164	84.5	31.42	1	999	2	2	1	2	9.62	9.7	1	Knee pain		1.18	0.64	1.164	1.39	1.22	1.209
150	2021	66	2	5	171	99.7	34.1	1	888	2	1	2	999	9.6	999	999	Health checkup	Osteoporosis	-1.23	-2.76	0.842	-1.59	-1.79	0.748
151	2021	49	2	1	167	93	33.35	1	888	1	1	1	2	9.42	9	999	Health checkup		0.28	-0.67	1.033	-0.48	-0.64	0.924
152	2021	52	1	1	164	73.1	27.18	1	1	2	2	2	2	9.51	9.2	999	Health checkup		-0.6	-1.14	0.917	-1.9	-2.07	0.715
154	2021	52	1	3	164	70.9	26.36	1	1	2	2	1	1	999	999	2	Back pain	Spondylosis, Disc disorder	999	0.04	999	999	-0.51	999
155	2021	51	2	1	177.8	94.8	29.99	1	888	1	2	1	2	2	2	2	Follow up	Motor neuropathy	0.12	-0.91	1.014	1.85	1.69	999
156	2021	53	2	1	170	79	27.34	1	888	1	2	1	2	9.26	9.1	999	Health checkup		0.81	-0.29	1.099	-0.86	-1.03	0.864
157	2020	52	1	5	173.5	99.5	33.05	1	1	2	2	2	2	999	999	1	Back pain	Osteoporosis, Osteoarthritis	-0.46	-1.03	0.936	0.14	-0.06	1.021
158	2020	42	1	1	171	95	32.49	1	2	2	2	2	1	9.24	9.3	999	Health checkup		1.43	1.19	118.9	1.22	1.15	1.181
159	2020	46	2	1	169	108.5	37.99	1	888	2	2	2	1	9.27	9	999	Health checkup		0.08	-0.78	1	2.27	2.12	1.357
160	2020	76	1	5	164	82	30.49	1	1	1	1	1	2	9.45	9.5	999	Back pain	Disc disorder, Osteoporosis	-1.6	-3.4	0.733	1.26	-0.03	1.228
161	2020	56	2	1	184	94.5	27.91	1	888	2	2	1	2	9.71	9.5	999	Health checkup		1.69	0.49	1.208	-0.31	-0.49	0.951
162	2020	58	2	1	172	86	29.07	1	888	2	1	2	2	9.92	9.6	999	Health checkup		0.86	-0.41	1.107	3.01	2.83	1.475
163	2020	59	1	1	165	85.4	31.37	1	1	1	2	2	2	10.17	9.7	999	Health checkup		3.43	2.54	1.5	1.25	0.73	1.198
164	2020	51	2	1	187	111	31.74	1	888	1	2	1	1	9.59	9.3	999	Health checkup		999	0.27	999	999	0.23	999
165	2020	50	1	1	158	69.8	27.96	1	1	2	2	2	2	9.37	9.4	999	Health checkup	Osteoporosis	-0.75	-1.23	0.897	0.89	0.81	1.132
166	2020	45	2	1	173	73.8	24.66	1	888	2	2	1	2	10.07	9.5	999	Back pain		0.75	0.6	1.118	0.75	0.6	1.118
167	2020	43	2	1	167	77.7	27.86	1	888	2	2	2	2	9.31	9.2	999	Health checkup		-0.77	-1.52	0.91	-0.56	-0.71	0.911
168	2020	48	2	1	174.5	97.5	32.02	1	888	2	2	2	2	9.04	9.2	999	Health checkup		-0.84	-1.75	0.9	0.54	0.38	1.084
169	2020	44	2	1	176.5	90.2	28.95	1	888	1	2	2	1	8.97	9	999	Health checkup		999	-0.07	999	999	1.14	999
170	2020	71	2	1	170	102	35.29	1	888	1	1	1	999	999	999	1	Back pain	Osteoarthritis	1	-0.69	1.131	1.72	1.51	1.27
171	2020	52	1	1	168	106	37.56	1	1	2	2	2	2	9.85	9.7	999	Health checkup		-0.08	-0.65	0.99	-0.63	-0.83	0.906
172	2020	41	2	1	186	110	31.8	1	888	1	2	2	2	9.2	9.3	999	Health checkup		0.51	-0.17	1.06	0.73	0.58	1.114
173	2020	47	1	6	155	56.8	23.64	1	2	2	2	2	999	999	999	999	Health checkup		0.62	0.25	1.084	-0.63	-0.7	0.907
174	2020	64	2	1	168	53.6	18.99	1	888	2	2	1	2	10.53	9.8	999	Health checkup		0.76	-0.71	1.097	1.55	1.35	1.245
175	2020	52	2	1	155	74.8	31.13	1	888	2	2	2	999	999	999	999	Health checkup		0.09	-0.95	1.011	-0.22	-0.39	0.966
176	2020	54	2	1	175	80.4	26.25	1	888	1	1	2	2	9.91	9.6	999	Health checkup		0.28	-0.83	1.034	0.57	0.39	1.089
177	2020	51	2	1	163	103.2	38.84	1	888	1	1	2	1	10.35	9.6	999	Health checkup		0.94	-0.08	1.11	-0.43	-0.6	0.932
178	2020	61	2	1	165	81.3	29.9	1	888	1	1	1	2	10.11	9.6	999	Health checkup		1.07	-0.29	1.135	-0.12	-0.31	0.982
179	2020	51	1	1	163	87	32.74	1	1	1	1	1	999	999	999	999	Health checkup		-0.09	-0.62	0.99	1.72	1.57	1.258
180	2020	46	1	1	168	106	37.56	1	2	1	2	2	1	9.53	9.6	999	Health checkup		4.2	3.59	1.586	5.33	5.08	1.81
181	2020	53	1	1	161	79	30.48	1	1	1	2	1	2	9.82	9.6	999	Health checkup		999	0.2	999	999	1.45	999
182	2020	48	2	1	173	100	33.41	1	888	1	1	2	2	9.44	8.9	999	Health checkup		0.82	-0.1	1.097	1.23	1.07	1.194
183	2020	46	1	1	135	105	57.51	1	2	2	2	2	2	8.96	9.2	999	Health checkup		1.98	1.62	1.267	4.17	4.1	1.617
184	2020	45	1	1	163	71	26.72	1	2	1	2	2	2	9.97	9.5	999	Health checkup		-0.35	-0.65	0.953	0.62	0.54	1.09
185	2020	45	1	1	161	84	32.41	1	2	2	2	1	2	9.22	9	999	Health checkup		1.74	1.41	1.234	1.4	1.32	1.207
186	2020	50	1	1	147	87.7	40.58	1	1	1	2	1	1	9.78	9.7	999	Health checkup		2.55	2.05	1.35	0.73	0.62	1.109
187	2020	53	2	1	176	86.2	27.83	1	888	2	2	1	2	10.01	9.9	999	Health checkup		999	999	999	1.55	0.47	0.985
188	2020	62	1	5	165	90	33.06	1	1	1	2	1	999	999	999	999	Follow up	Fracture	-0.89	-1.92	0.868	-0.31	-0.95	0.95
190	2020	41	1	1	162	113.9	43.4	1	2	2	2	2	2	9.41	9.4	999	Health checkup		1.47	1.25	1.195	1.55	1.48	1.23
191	2020	48	2	1	167	83	29.76	1	888	2	2	2	2	10.66	9.8	999	Health checkup		1.08	0.14	1.129	1.54	1.38	1.242
192	2020	85	1	5	141	58	29.17	1	1	1	2	1	1	10.17	999	999	Back pain	Osteoporosis	999	-3.22	999	999	-1.89	999
193	2020	55	2	1	178	110	34.72	1	888	2	1	2	2	9.7	9.5	999	Health checkup		-0.03	-1.19	0.996	2.69	2.51	1.424
194	2020	48	1	5	167	90.9	32.59	1	1	2	1	1	2	9.52	999	1	Back pain		-0.39	-0.79	0.947	0.57	0.5	1.085
195	2020	75	1	5	147.5	69	31.72	1	1	2	1	1	999	999	999	999	Back pain	Sciatica	0.7	-1.1	1.118	-0.88	-2.17	0.841
196	2020	42	2	1	159	105.7	41.81	1	888	1	2	2	999	999	999	999	Health checkup		1.55	0.83	1.18	0.12	-0.02	1.01
197	2020	40	1	1	164.8	67	24.67	1	2	2	2	2	999	999	999	999	Health checkup		-0.2	-0.4	0.974	1.02	0.94	1.151
198	2020	58	2	1	168	75.5	26.75	1	888	2	2	1	999	999	999	999	Health checkup		-0.09	-1.34	0.99	0.21	0.03	1.033
199	2020	37	2	1	176	85.4	27.57	1	888	2	2	1	999	999	999	999	Health checkup		0.51	-0.03	1.058	0.32	0.19	1.051
200	2020	41	2	1	179	100.5	31.37	1	888	2	2	1	1	9.69	9.2	999	Health checkup		0.62	-0.08	1.072	1.26	1.11	1.198
201	2020	46	2	1	182	118	35.62	1	888	1	2	2	1	9.97	9.5	999	Health checkup		1.97	1.1	1.233	2.53	2.37	1.398
202	2020	57	2	1	174	100	33.03	1	888	2	1	2	2	9.29	9	999	Health checkup		-0.01	-1.24	0.998	1.06	0.88	1.167
203	2020	53	2	1	168	81	28.7	1	888	1	2	2	2	9.57	9.3	999	Health checkup		-1.26	-2.35	0.847	-1.2	-1.37	0.812
204	2020	43	1	1	165	97	35.63	1	2	2	2	1	2	9.13	8.9	999	Health checkup		2.26	1.99	1.301	0.95	0.88	1.141
205	2020	59	1	5	153	88	37.59	2	1	2	1	1	2	9.25	9.6	2	Hip pain		-1.77	-2.69	0.742	-1.64	-2.18	0.739
206	2020	53	1	5	156	105.6	43.39	1	1	1	2	2	999	999	999	1	Shoulder pain	Impingement Syndrome	1.7	1.09	1.238	-0.09	-0.35	0.986
207	2020	65	2	5	171	87.9	30.06	1	1	1	2	1	2	9.94	9.7	999	Follow up	Osteoporosis	-1.58	-3.01	0.8	-2.04	-2.23	0.678
208	2020	53	2	1	177	91	29.05	1	888	2	2	2	2	9.81	9.5	999	Health checkup		0.63	-0.48	1.076	1.7	1.52	1.268
209	2020	52	2	1	172	86	29.07	1	888	1	2	2	1	9.64	9.3	999	Health checkup		2	0.94	1.242	0.43	0.26	1.067
210	2020	50	1	1	155	91	37.88	1	1	1	2	1	1	9.44	9.3	999	Health checkup		2.1	1.61	1.288	1.43	1.33	1.212
211	2020	53	1	5	156	74.6	30.65	1	1	2	2	2	999	9.44	999	1	Joint pain	Osteoporosis	-1.78	-2.36	0.753	-2.22	-2.45	0.664
212	2020	61	1	1	159	72.4	28.64	1	1	2	2	2	2	9.43	9.2	999	Health checkup		-0.64	-1.63	0.905	-0.64	-1.63	0.738
213	2020	43	2	1	176	111	35.83	1	888	1	2	2	999	9.99	999	999	Health checkup		2.92	2.17	1.341	3.66	3.51	1.575
214	2020	60	1	1	158	101.3	40.58	1	1	1	1	2	2	9.47	9.5	999	Health checkup		1.62	0.65	1.238	0.28	-0.3	1.045
215	2020	62	1	1	158	77.1	30.88	1	1	1	2	2	2	8.81	8.8	999	Health checkup		1.31	0.25	1.196	0.5	-0.16	1.08
216	2020	64	1	1	151	82.3	36.09	1	1	1	2	2	2	9.91	9.8	999	Health checkup		2.43	1.24	1.369	1.33	0.56	1.22
217	2020	66	2	1	178	76	23.99	1	888	1	2	2	2	9.18	9.5	999	Follow up	Spondylosis	2.31	0.78	1.297	1.42	1.22	1.225
218	2020	57	2	1	163	83.2	31.31	1	888	1	2	2	1	10.1	9.6	999	Health checkup		1.8	0.57	1.223	0.26	0.08	1.042
219	2020	51	2	1	173	88.3	29.5	1	888	2	1	2	2	10.11	9.4	999	Health checkup		3.72	2.69	1.449	3.14	2.98	1.495

## Sheet: CodedSheet2
S.No.	YEAR	Age	Gender	Nationality	Height	Weight	BMI	Marital Status	Menopause	Hypertension	Diabetes	Hyperlipidemia	Hyperurecemia	Calcium (Total)	Calcium (corrected)	VIT D deficiency	REASON FOR DEXA SCAN								MSK DISORDERS					LEFT HIP			SPINE
																	Health checkup	Back/hip/neck pain	Knee pain	Shoulder pain	Body pain	Follow up	History	Others	Disc disorder	Osteoarthritis/Rheumatoid arthritis	Osteoporosis	Spondylosis	Others	Z SCORE	T SCORE	AGE MATCH %	Z SCORE	T SCORE	AGE MATCH %
1	2023	52	1	3	162	83	4	1	1	2	2	1	2	2	999	1	2	2	1	2	2	2	2	2	2	2	2	1	2	1	1	0.938	1	1	91.7
2	2023	68	2	5	148	55	3	1	888	2	2	2	2	2	999	1	2	1	1	2	2	2	2	2	2	1	2	2	2	1	2	0.95	1	2	0.775
3	2023	65	1	5	170	75	3	1	1	1	2	1	999	999	999	1	2	2	2	2	2	1	2	2	2	2	1	2	2	1	1	1.14	1	1	1.139
4	2023	65	1	4	156	55.8	2	1	1	2	2	2	999	2	999	1	2	2	2	2	2	1	2	2	2	2	1	2	2	1	2	0.835	2	3	0.661
5	2023	53	1	5	152	70	4	1	999	2	1	1	1	999	999	999	2	1	2	2	2	2	2	2	2	2	2	2	1	1	1	0.97	1	2	0.866
6	2023	50	1	6	171	81.9	3	1	1	1	2	1	2	2	2	999	1	2	2	2	2	2	2	2	2	2	2	2	2	1	2	0.839	1	2	0.832
7	2023	53	1	6	163	82.3	4	1	1	2	2	2	2	2	2	999	1	2	2	2	2	2	2	2	2	2	2	2	2	1	1	1.022	1	2	0.789
8	2023	60	2	6	173	89.3	3	1	888	2	1	1	2	2	2	999	1	2	2	2	2	2	2	2	2	2	2	2	1	1	1	1.371	1	1	1.058
9	2023	71	1	5	161	60.9	2	1	1	1	1	1	2	2	2	999	1	2	2	2	2	2	2	2	2	2	2	1	2	1	2	1.026	1	1	1.02
10	2023	63	1	5	154	79.9	4	1	1	1	2	1	2	2	999	999	2	1	2	2	2	2	2	2	1	2	2	2	2	1	2	0.904	1	1	2.407
11	2023	53	2	1	190	130	4	1	888	2	1	1	2	2	2	999	1	2	2	2	2	2	2	2	2	2	2	2	2	999	1	-	999	1	-
12	2023	55	2	1	164	71	3	1	888	2	2	1	2	2	2	999	1	2	2	2	2	2	2	2	2	2	2	2	1	1	1	1.097	1	1	1.139
13	2023	56	1	5	161	115	4	1	1	2	1	1	1	2	999	999	2	2	2	2	1	2	2	2	1	2	2	2	2	1	1	1.182	1	1	0.963
14	2023	29	1	5	159	64	3	1	2	2	2	2	999	999	999	999	2	2	2	2	2	2	2	1	2	2	2	2	1	1	2	0.754	1	2	0.774
15	2023	63	1	5	170	97	4	1	1	1	2	1	1	999	999	999	2	1	2	2	2	2	2	2	2	2	1	2	2	1	3	0.799	2	2	0.678
16	2023	60	1	5	157	80	4	1	1	2	2	2	2	999	999	999	2	1	2	2	2	2	2	2	1	2	2	2	2	1	1	1.245	1	1	1.192
17	2023	73	1	5	153	75	4	1	1	1	1	1	999	999	999	999	2	2	1	2	2	2	2	2	2	1	2	2	2	1	2	1.034	1	1	1.066
18	2023	41	1	5	156	88	4	1	2	2	2	2	2	2	999	999	2	2	2	1	2	2	2	2	2	2	2	2	1	2	3	0.645	1	2	0.839
19	2023	58	1	3	158	58	2	1	1	2	1	1	999	999	999	999	2	2	2	2	1	2	2	2	2	2	2	2	2	1	1	1.146	1	2	0.795
20	2023	71	2	5	160	72.8	3	1	888	1	1	2	999	999	999	999	2	2	2	2	2	1	2	2	1	2	1	2	2	1	3	0.767	1	2	0.796
21	2023	60	1	5	156	116.1	4	1	1	1	1	1	1	2	2	999	1	2	2	2	2	2	2	2	2	1	2	2	2	1	1	1.245	1	1	1.344
22	2023	83	1	5	156	86.5	4	1	1	1	1	1	1	2	2	1	1	2	2	2	2	2	2	2	2	2	2	2	2	1	2	1.006	1	999	-
23	2023	61	1	5	150	68.4	4	1	1	2	2	2	2	2	999	999	2	2	2	2	1	2	2	2	2	1	2	2	2	1	2	0.948	1	2	0.854
25	2023	54	1	5	150	55	2	1	1	2	2	2	999	2	2	999	1	2	2	2	2	2	2	2	2	2	2	2	2	1	2	0.748	1	2	0.794
26	2023	55	1	5	161	92.4	4	1	1	2	2	2	2	2	999	1	2	1	2	2	2	2	2	2	2	2	2	2	1	1	2	0.932	1	2	0.824
28	2022	47	1	3	166	76.4	3	1	2	2	2	2	999	2	999	1	2	1	2	2	2	2	2	2	2	2	1	2	2	1	2	0.873	1	1	0.972
29	2022	64	1	4	165	81	3	1	1	1	1	1	1	2	2	2	2	1	2	2	2	2	2	2	1	2	2	2	2	1	1	1.09	1	1	2.65
30	2022	37	2	1	184	112.9	4	1	888	1	2	2	2	2	2	1	1	2	2	2	2	2	2	2	2	2	2	2	2	1	1	1.23	1	1	1.3
31	2022	69	1	5	152	78.3	4	1	1	1	1	1	2	2	2	2	1	2	2	2	2	2	2	2	2	1	1	2	2	1	2	1.037	1	1	1.06
32	2022	36	2	1	169	74.7	3	1	888	2	2	2	2	999	999	999	1	2	2	2	2	2	2	2	2	2	2	2	2	1	2	0.938	1	1	0.923
33	2022	53	2	1	190	109.9	4	1	888	1	2	2	1	2	2	999	1	2	2	2	2	2	2	2	2	2	2	2	2	1	1	1.189	1	1	1.091
34	2022	41	1	1	176	83	3	0	2	2	2	2	2	2	2	999	1	2	2	2	2	2	2	2	2	2	2	2	2	1	1	0.941	1	1	1.218
35	2022	72	1	1	156	77.2	4	1	1	1	2	2	2	2	2	999	1	2	2	2	2	2	2	2	2	2	2	2	2	1	1	1.479	1	1	1.728
36	2022	53	2	1	181	95.8	3	1	888	1	1	2	2	2	2	999	1	2	2	2	2	2	2	2	2	2	2	2	2	1	2	0.969	1	1	1.091
37	2022	36	1	1	176.5	102	4	1	2	2	2	2	2	2	2	999	1	2	2	2	2	2	2	2	2	2	2	2	2	1	1	1.205	1	1	1.131
38	2022	44	2	1	185	162	4	1	888	1	2	2	2	2	2	999	1	2	2	2	2	2	2	2	2	2	2	2	1	1	1	1.188	1	1	1.378
39	2022	53	2	1	157	86	4	1	888	2	2	1	2	2	2	999	1	2	2	2	2	2	2	2	2	2	2	2	2	1	1	1.028	1	1	1.16
40	2022	54	1	5	157	80.9	4	1	999	2	2	2	2	999	999	999	2	2	1	2	2	2	2	2	2	2	2	1	2	1	2	0.814	2	3	0.622
42	2022	50	1	5	159	82	4	1	999	1	2	1	2	2	2	1	2	1	2	2	2	2	2	2	2	2	2	1	2	1	2	91	1	2	0.757
43	2022	74	1	5	155	69	3	1	1	2	2	2	999	999	999	999	2	1	2	2	2	2	2	2	1	2	1	1	1	1	2	1.046	1	2	0.913
45	2022	69	1	5	146	75	4	1	1	2	2	2	999	999	999	999	2	1	2	2	2	2	2	2	1	2	2	2	2	1	2	0.945	1	3	0.701
46	2022	65	1	5	162	69	3	1	1	2	2	2	999	2	999	1	2	2	2	2	1	2	2	2	2	2	1	2	2	1	2	0.911	1	2	0.911
47	2022	68	1	5	150	73	4	1	1	2	2	2	999	999	999	1	1	2	2	2	2	2	2	2	2	2	2	2	1	1	1	1.099	1	1	1.11
48	2022	59	2	1	188	85.9	2	1	888	2	2	2	1	2	2	999	1	2	2	2	2	2	2	2	2	2	2	2	2	1	1	1.2	1	1	1.006
49	2022	45	2	1	183	104.9	4	1	888	2	2	2	1	2	2	999	1	2	2	2	2	2	2	2	2	2	2	2	2	1	2	0.889	1	1	0.934
50	2022	67	1	3	154	55.7	2	0	1	2	1	2	2	999	999	999	2	1	2	2	2	2	2	2	1	2	2	2	2	1	3	0.72	1	3	0.707
51	2022	71	1	5	160	88.6	4	1	1	1	1	1	999	999	999	999	2	1	2	2	2	2	2	2	2	2	2	2	2	1	1	1.242	1	1	1.163
52	2022	38	1	5	164	80	3	1	2	2	2	2	2	2	999	999	2	1	2	2	2	2	2	2	2	2	2	2	1	1	2	0.852	1	2	0.748
53	2022	72	1	1	152	66	3	1	1	1	2	2	2	2	2	999	1	2	2	2	2	2	2	2	2	2	2	2	2	1	2	0.985	1	2	0.89
54	2022	42	2	3	163	78	3	1	888	2	2	2	1	2	2	2	2	1	2	2	2	2	2	2	2	2	2	2	2	1	2	0.894	1	1	0.911
55	2022	54	1	1	157	59.2	2	1	1	2	2	1	2	2	2	999	1	2	2	2	2	2	2	2	2	2	1	2	2	2	3	0.679	1	2	0.739
56	2022	74	1	1	154	36	1	1	1	1	2	2	1	2	2	999	1	2	2	2	2	2	2	2	2	2	2	2	2	2	3	0.614	1	2	0.775
57	2022	80	1	1	159	54.4	2	1	1	1	1	1	1	2	2	999	1	2	2	2	2	2	2	2	2	1	2	2	2	1	2	1.045	999	999	-
58	2022	44	1	1	158	53.2	2	1	2	2	1	1	1	3	2	999	1	2	2	2	2	2	2	2	2	2	2	2	2	1	1	1.074	1	1	1.151
59	2022	38	1	1	159	52.4	2	0	2	1	1	2	2	2	999	2	2	1	2	2	2	2	2	2	2	2	1	2	2	1	2	0.826	1	1	0.984
60	2022	72	2	1	189	111.3	4	1	888	2	2	1	1	2	2	1	1	2	2	2	2	2	2	2	1	2	2	2	2	999	1	1.266	999	1	-
61	2022	35	1	1	160	122.5	4	1	2	2	2	1	999	999	999	999	1	2	2	2	2	2	2	2	2	2	2	2	2	999	1	-	999	1	-
62	2022	45	2	1	173	83	3	1	888	2	2	2	2	2	2	999	1	2	2	2	2	2	2	2	2	2	2	2	2	1	2	0.852	1	1	0.949
63	2022	58	1	5	155	75.4	4	1	1	2	2	1	999	2	999	1	2	1	2	2	2	2	2	2	2	2	1	2	2	1	1	1.08	1	1	1.047
64	2022	48	1	5	171	106.4	4	1	2	2	2	1	999	2	2	2	2	2	2	2	2	1	2	2	2	2	1	2	2	1	2	-	1	2	0.815
65	2022	70	1	5	139	83	4	1	1	1	2	1	1	2	2	2	2	1	2	2	2	2	2	2	2	2	1	2	2	1	2	0.875	1	2	0.858
66	2022	59	1	5	159	79.8	4	1	1	2	2	1	2	2	2	2	2	2	2	2	2	2	2	1	2	2	1	2	2	1	1	0.984	1	1	1.098
67	2022	76	2	5	170	75	3	1	888	1	1	2	2	999	999	2	2	1	2	2	2	2	2	2	2	2	1	2	2	1	3	0.901	1	1	0.941
68	2022	30	1	5	155	56.8	2	0	2	2	2	2	2	999	999	1	2	2	2	2	1	2	2	2	2	1	2	2	2	1	2	0.835	1	1	0.984
69	2022	53	2	1	178	82	3	1	888	1	1	2	2	2	2	999	1	2	2	2	2	2	2	2	2	2	2	2	2	999	2	-	999	1	-
70	2022	60	2	1	165	77.9	3	1	888	1	2	1	2	2	2	2	1	2	2	2	2	2	2	2	2	2	1	2	2	1	3	0.785	1	1	0.889
71	2022	67	1	5	158	84	4	1	1	1	1	1	1	2	2	2	2	2	2	2	1	2	2	2	2	2	2	2	2	1	1	1.217	1	2	0.97
72	2022	59	1	1	168	94.6	4	1	1	2	2	1	2	2	2	999	1	2	2	2	2	2	2	2	2	2	2	2	2	1	1	1.045	1	2	0.827
73	2022	54	1	4	166	99.3	4	1	2	2	2	2	999	999	999	1	2	1	2	2	2	2	2	2	1	2	2	2	2	1	2	0.939	1	1	0.935
74	2022	47	2	1	170	132.6	4	1	888	2	2	2	1	2	2	999	1	2	2	2	2	2	2	2	2	2	2	2	2	1	1	1.025	1	1	1.131
75	2022	47	1	5	158	87.7	4	1	2	2	2	2	999	1	1	1	2	1	2	2	2	2	2	2	2	2	2	2	1	1	1	1.089	1	1	1.046
76	2022	66	1	1	151	78.7	4	1	1	1	1	1	2	2	2	999	1	2	2	2	2	2	2	2	2	2	2	2	2	1	1	1.507	1	1	1.11
77	2022	54	2	1	170	94.8	4	1	888	1	2	2	1	3	2	999	1	2	2	2	2	2	2	2	2	2	2	2	2	1	2	0.966	1	1	1.151
78	2022	67	2	1	174	84.3	3	1	888	1	2	2	2	2	2	999	1	2	2	2	2	2	2	2	2	2	2	2	1	1	1	1.261	1	1	1.19
79	2022	33	1	5	167	82.3	3	1	2	2	2	2	2	999	999	999	2	1	2	2	2	2	2	2	1	2	2	2	2	1	2	0.816	1	1	0.879
80	2022	75	1	5	150	67.3	3	3	1	1	1	2	1	2	2	1	2	2	2	2	1	2	2	2	2	2	1	2	2	1	2	0.878	1	3	0.868
81	2022	35	2	1	167.8	78.6	3	0	888	2	2	1	2	2	2	1	1	2	2	2	2	2	2	2	2	2	2	2	2	1	1	1	1	1	0.943
82	2022	52	1	5	163	80	4	1	2	2	2	2	999	999	999	999	2	2	2	2	2	1	2	2	1	2	2	2	2	1	3	0.746	1	2	0.79
83	2022	62	1	5	146	49.2	2	0	1	2	2	2	999	999	999	1	2	1	2	2	2	2	2	2	2	2	2	2	1	1	2	0.906	1	2	0.769
84	2022	67	1	5	165	84	4	1	1	1	1	2	2	2	2	2	2	2	1	2	2	2	2	2	2	1	2	2	2	1	2	0.953	1	2	0.951
85	2022	67	1	5	160	83.6	4	1	1	2	2	1	2	1	999	1	2	2	2	2	1	2	2	2	2	2	1	2	2	1	2	0.95	1	2	0.955
86	2022	55	1	5	154.5	77.5	4	1	999	2	1	1	2	2	2	1	2	2	2	2	2	2	2	1	2	2	2	2	2	1	2	0.835	1	2	0.785
87	2022	35	1	5	161	88	4	1	2	2	2	2	2	999	999	999	2	2	2	2	2	2	2	1	2	1	2	2	2	1	1	1.012	1	1	0.872
88	2022	64	1	1	162.5	93.5	4	1	1	1	1	1	1	2	2	1	1	2	2	2	2	2	2	2	2	2	2	2	2	1	2	0.992	1	1	1.083
89	2022	67	2	2	180	103	4	1	888	1	2	2	1	2	2	999	1	2	2	2	2	2	2	2	2	2	2	2	2	1	1	1.395	1	1	1.812
90	2022	66	1	5	146	91	4	1	1	2	2	2	999	999	999	999	2	1	2	2	2	2	2	2	2	1	2	2	2	1	1	1.2	999	999	-
91	2022	41	2	1	176	70.7	2	1	888	2	1	2	2	2	2	999	1	2	2	2	2	2	2	2	2	2	2	2	2	2	3	0.712	1	2	0.798
92	2022	62	1	1	162	73.7	3	1	1	2	1	1	2	2	2	999	1	2	2	2	2	2	2	2	2	2	2	2	2	1	2	0.943	999	999	-
93	2022	93	1	5	158	87	4	3	1	1	1	1	2	2	2	1	1	2	2	2	2	2	2	2	2	2	2	1	2	999	3	-	999	2	-
94	2022	41	1	5	156	58.4	2	1	1	2	2	2	2	2	999	999	2	1	2	2	2	2	2	2	2	1	2	2	2	1	1	0.926	1	2	0.774
95	2022	27	2	2	170	72	2	0	888	2	2	2	999	999	999	999	2	1	2	2	2	2	2	2	2	2	1	2	2	2	3	0.616	2	3	0.613
96	2022	36	2	5	174	75.2	2	1	888	2	2	2	1	2	999	1	2	1	2	2	2	2	2	2	2	2	2	2	1	999	999	-	1	2	0.797
97	2022	22	2	5	188.5	58	1	0	888	2	2	2	2	3	2	2	2	2	2	2	2	2	1	2	2	2	2	2	2	1	2	0.821	1	1	0.888
98	2022	60	1	5	161	98.4	4	1	1	1	1	1	1	2	2	1	2	1	2	2	2	2	2	2	2	1	2	2	2	1	2	0.944	1	2	0.895
99	2022	59	1	1	160	83.6	4	1	1	1	2	1	2	2	2	1	1	2	2	2	2	2	2	2	2	2	2	2	2	2	3	0.694	1	1	1.107
100	2022	65	1	5	171	91.4	4	1	1	1	2	1	2	2	2	1	2	2	2	2	2	1	2	2	2	2	1	2	2	1	3	0.8	2	2	0.678
101	2022	81	1	5	155	74	4	1	1	2	2	2	2	2	2	1	2	2	2	1	2	2	2	2	2	2	2	2	1	1	2	1.041	999	3	-
102	2022	62	1	4	165	84.3	4	1	1	1	2	2	2	2	2	2	2	2	1	2	2	2	2	2	2	1	2	2	2	1	2	0.921	1	1	1.802
103	2022	54	1	5	152	78.8	4	1	1	1	1	2	1	2	2	2	2	2	1	2	2	2	2	2	2	2	1	2	2	1	2	0.908	1	2	0.856
104	2021	69	1	5	152	77.7	4	1	1	2	2	2	2	2	2	2	2	2	2	1	2	2	2	2	2	1	2	2	2	1	2	0.999	1	3	0.661
105	2021	51	1	5	156	130	4	1	999	1	1	1	999	1	999	1	2	2	2	2	2	2	2	1	2	2	1	2	2	1	1	1.074	1	1	1.155
106	2021	50	1	3	163	72.8	3	1	1	2	2	2	2	999	999	1	2	1	2	2	2	2	2	2	2	2	2	2	2	999	2	-	999	1	-
107	2021	50	2	1	167	78.9	3	1	888	1	2	1	1	2	2	999	1	2	2	2	2	2	2	2	2	2	2	2	2	1	1	1.13	1	1	1.183
108	2021	45	1	5	159	71.7	3	1	2	2	2	2	999	999	999	1	2	1	2	2	2	2	2	2	2	1	2	2	2	1	1	0.926	1	1	0.95
109	2021	75	1	5	139	45.5	2	3	1	1	1	1	2	2	2	999	2	2	2	2	1	2	2	2	2	2	1	2	2	1	2	0.885	1	2	0.9
110	2021	62	1	3	145	64.5	4	1	1	1	1	1	999	2	999	999	1	2	2	2	2	2	2	2	2	2	1	2	2	1	2	0.865	1	2	0.828
111	2021	58	1	1	160	87	4	1	1	1	2	2	2	2	2	999	1	2	2	2	2	2	2	2	2	2	2	2	2	1	1	1.195	1	1	1.227
112	2021	65	1	5	162	69	3	1	1	2	2	2	999	2	999	2	2	2	2	2	2	2	2	1	2	2	1	2	2	1	2	0.944	1	1	0.997
114	2021	60	1	4	157	71	3	1	1	2	2	1	2	2	999	1	2	2	2	2	2	1	2	2	2	1	2	2	2	999	2	-	999	1	-
115	2021	60	1	1	176	77	2	1	1	2	2	1	2	2	2	999	1	2	2	2	2	2	2	2	2	2	2	2	2	1	1	1.043	1	1	1.003
116	2021	41	1	3	146	47	2	1	2	2	2	1	999	2	999	1	2	2	2	2	2	1	2	2	2	2	2	2	1	1	1	0.977	1	1	0.917
117	2021	55	1	3	165	77.8	3	1	1	2	2	2	999	2	999	999	2	1	2	2	2	2	2	2	2	2	2	1	2	1	1	1.183	1	1	1.034
118	2021	51	2	1	170	83.9	3	1	888	2	2	1	999	999	999	1	1	2	2	2	2	2	2	2	2	2	2	2	2	1	2	0.925	1	1	1.231
119	2021	65	1	3	159	53.5	2	1	1	1	1	2	999	999	999	1	2	1	2	2	2	2	2	2	2	2	2	1	2	999	2	-	999	2	-
120	2021	54	1	3	161	66.7	3	1	1	2	2	2	2	2	999	1	2	1	2	2	2	2	2	2	2	2	2	2	2	999	999	-	1	1	1
121	2021	47	1	5	158	54.8	2	1	2	2	2	2	999	2	999	1	2	1	2	2	2	2	2	2	2	2	2	2	2	1	2	0.803	1	1	0.992
122	2021	71	1	5	151	69.9	4	1	1	1	1	1	999	2	999	1	2	1	2	2	2	2	2	2	2	2	1	2	2	1	1	1.21	1	2	0.772
123	2021	46	1	1	163	113	4	1	2	1	2	2	2	2	2	999	1	2	2	2	2	2	2	2	2	2	2	2	2	1	1	1.359	1	1	1.551
124	2021	35	1	1	161	83	4	1	2	2	1	2	2	2	2	999	1	2	2	2	2	2	2	2	2	2	2	2	2	1	1	1.272	1	1	1.233
125	2021	60	2	1	173	83	3	1	888	1	2	2	2	2	2	999	1	2	2	2	2	2	2	2	2	2	2	2	2	1	2	0.907	1	2	0.812
126	2021	68	1	3	168	74	3	1	1	1	1	1	999	999	999	1	2	2	2	2	2	2	2	1	2	2	2	2	2	1	3	73.3	1	2	0.778
127	2021	58	1	1	163	70.2	3	1	1	1	2	2	1	2	2	999	1	2	2	2	2	2	2	2	2	2	2	2	2	1	2	0.916	1	2	0.862
128	2021	60	1	1	162	67	3	1	1	2	2	2	2	2	2	999	1	2	2	2	2	2	2	2	2	2	2	2	2	999	999	-	1	1	0.942
129	2021	60	2	1	179.5	171.3	4	1	888	1	2	2	2	2	2	999	1	2	2	2	2	2	2	2	2	2	2	2	2	1	1	1.379	1	1	1.847
130	2021	52	1	1	163	81.5	4	1	1	1	2	2	2	2	2	999	1	2	2	2	2	2	2	2	2	2	2	2	2	1	1	1.131	1	1	1.05
131	2021	57	2	1	180	102.6	4	1	888	1	1	1	2	2	2	999	1	2	2	2	2	2	2	2	2	2	2	2	2	1	1	1.204	1	1	1.068
132	2021	57	2	1	172	113	4	1	888	1	1	2	999	999	999	999	1	2	2	2	2	2	2	2	2	2	2	2	2	1	1	1.205	1	1	1.157
133	2021	45	1	1	156	80.6	4	1	2	2	2	2	2	2	2	999	1	2	2	2	2	2	2	2	2	2	2	2	2	1	2	0.907	1	1	1.276
134	2021	61	2	1	175.5	88.8	3	1	888	2	1	2	999	999	999	999	1	2	2	2	2	2	2	2	2	2	2	2	2	1	2	0.953	1	2	0.824
135	2021	51	2	1	171	97	4	1	888	1	2	2	2	2	2	999	1	2	2	2	2	2	2	2	2	2	2	2	2	1	1	1.136	1	1	1.117
136	2021	45	2	1	187	96	3	1	888	1	2	1	2	2	2	999	1	2	2	2	2	2	2	2	2	2	2	2	2	1	2	0.857	1	1	0.982
137	2021	50	2	1	161	72.3	3	1	888	2	2	1	2	2	2	999	1	2	2	2	2	2	2	2	2	2	2	2	2	1	2	0.99	1	1	0.896
138	2021	42	1	1	166	86	4	1	2	2	2	2	2	2	2	999	1	2	2	2	2	2	2	2	2	2	2	2	2	1	1	0.985	1	1	1.14
139	2021	52	1	1	160	93.8	4	1	1	2	2	1	1	2	2	999	1	2	2	2	2	2	2	2	2	2	2	2	1	1	1	1.273	1	1	1.162
140	2021	48	2	1	171	94.4	4	1	888	1	2	2	999	999	999	999	1	2	2	2	2	2	2	2	2	2	2	2	2	1	1	1.101	1	1	0.978
141	2021	60	2	1	178	70	2	1	888	2	2	2	2	2	2	999	1	2	2	2	2	2	2	2	2	2	2	2	2	999	2	-	999	2	-
142	2021	57	2	1	175	72	2	1	888	2	2	1	2	2	2	999	1	2	2	2	2	2	2	2	2	2	2	2	1	1	2	1.017	1	1	1.124
143	2021	53	1	1	163	87	4	1	1	1	2	1	2	2	2	999	1	2	2	2	2	2	2	2	2	2	2	2	2	1	2	0.917	1	1	1.094
144	2021	51	1	5	156	91.9	4	1	2	2	2	1	999	999	999	999	2	2	2	2	1	2	2	2	2	2	2	2	2	1	1	1.228	1	1	1.066
145	2021	48	2	1	172	80	3	1	888	2	2	1	2	2	2	999	1	2	2	2	2	2	2	2	2	2	2	2	2	1	1	0.93	1	1	1.065
146	2021	53	2	1	160	76	3	1	888	1	1	2	1	2	2	999	1	2	2	2	2	2	2	2	2	2	2	2	2	1	1	1.035	1	1	1.138
147	2021	53	2	1	183	93.2	3	1	888	2	2	1	2	2	2	999	1	2	2	2	2	2	2	2	2	2	2	2	2	1	3	0.796	1	2	0.868
148	2021	75	1	1	159	77.7	4	1	1	1	2	1	999	2	2	999	1	2	2	2	2	2	2	2	1	1	2	2	2	1	2	1.09	1	1	2.518
149	2021	52	1	1	164	84.5	4	1	999	2	2	1	2	2	2	1	2	2	1	2	2	2	2	2	2	2	2	2	2	1	1	1.164	1	1	1.209
150	2021	66	2	5	171	99.7	4	1	888	2	1	2	999	2	999	999	1	2	2	2	2	2	2	2	2	2	1	2	2	1	3	0.842	1	2	0.748
151	2021	49	2	1	167	93	4	1	888	1	1	1	2	2	2	999	1	2	2	2	2	2	2	2	2	2	2	2	2	1	1	1.033	1	1	0.924
152	2021	52	1	1	164	73.1	3	1	1	2	2	2	2	2	2	999	1	2	2	2	2	2	2	2	2	2	2	2	2	1	2	0.917	1	2	0.715
154	2021	52	1	3	164	70.9	3	1	1	2	2	1	1	999	999	2	2	1	2	2	2	2	2	2	1	2	2	1	2	999	1	-	999	1	-
155	2021	51	2	1	177.8	94.8	3	1	888	1	2	1	2	1	1	2	2	2	2	2	2	1	2	2	2	2	2	2	1	1	1	1.014	1	1	-
156	2021	53	2	1	170	79	3	1	888	1	2	1	2	2	2	999	1	2	2	2	2	2	2	2	2	2	2	2	2	1	1	1.099	1	2	0.864
157	2020	52	1	5	173.5	99.5	4	1	1	2	2	2	2	999	999	1	2	1	2	2	2	2	2	2	2	1	1	2	2	1	2	0.936	1	1	1.021
158	2020	42	1	1	171	95	4	1	2	2	2	2	1	2	2	999	1	2	2	2	2	2	2	2	2	2	2	2	2	1	1	118.9	1	1	1.181
159	2020	46	2	1	169	108.5	4	1	888	2	2	2	1	2	2	999	1	2	2	2	2	2	2	2	2	2	2	2	2	1	1	1	1	1	1.357
160	2020	76	1	5	164	82	4	1	1	1	1	1	2	2	2	999	2	1	2	2	2	2	2	2	1	2	1	2	2	1	3	0.733	1	1	1.228
161	2020	56	2	1	184	94.5	3	1	888	2	2	1	2	2	2	999	1	2	2	2	2	2	2	2	2	2	2	2	2	1	1	1.208	1	1	0.951
162	2020	58	2	1	172	86	3	1	888	2	1	2	2	2	2	999	1	2	2	2	2	2	2	2	2	2	2	2	2	1	1	1.107	1	1	1.475
163	2020	59	1	1	165	85.4	4	1	1	1	2	2	2	2	2	999	1	2	2	2	2	2	2	2	2	2	2	2	2	1	1	1.5	1	1	1.198
164	2020	51	2	1	187	111	4	1	888	1	2	1	1	2	2	999	1	2	2	2	2	2	2	2	2	2	2	2	2	999	1	-	999	1	-
165	2020	50	1	1	158	69.8	3	1	1	2	2	2	2	2	2	999	1	2	2	2	2	2	2	2	2	2	1	2	2	1	2	0.897	1	1	1.132
166	2020	45	2	1	173	73.8	2	1	888	2	2	1	2	2	2	999	2	1	2	2	2	2	2	2	2	2	2	2	2	1	1	1.118	1	1	1.118
167	2020	43	2	1	167	77.7	3	1	888	2	2	2	2	2	2	999	1	2	2	2	2	2	2	2	2	2	2	2	2	1	2	0.91	1	1	0.911
168	2020	48	2	1	174.5	97.5	4	1	888	2	2	2	2	2	2	999	1	2	2	2	2	2	2	2	2	2	2	2	2	1	2	0.9	1	1	1.084
169	2020	44	2	1	176.5	90.2	3	1	888	1	2	2	1	2	2	999	1	2	2	2	2	2	2	2	2	2	2	2	2	999	1	-	999	1	-
170	2020	71	2	1	170	102	4	1	888	1	1	1	999	999	999	1	2	1	2	2	2	2	2	2	2	1	2	2	2	1	1	1.131	1	1	1.27
171	2020	52	1	1	168	106	4	1	1	2	2	2	2	2	2	999	1	2	2	2	2	2	2	2	2	2	2	2	2	1	1	0.99	1	1	0.906
172	2020	41	2	1	186	110	4	1	888	1	2	2	2	2	2	999	1	2	2	2	2	2	2	2	2	2	2	2	2	1	1	1.06	1	1	1.114
173	2020	47	1	6	155	56.8	2	1	2	2	2	2	999	999	999	999	1	2	2	2	2	2	2	2	2	2	2	2	2	1	1	1.084	1	1	0.907
174	2020	64	2	1	168	53.6	2	1	888	2	2	1	2	3	2	999	1	2	2	2	2	2	2	2	2	2	2	2	2	1	1	1.097	1	1	1.245
175	2020	52	2	1	155	74.8	4	1	888	2	2	2	999	999	999	999	1	2	2	2	2	2	2	2	2	2	2	2	2	1	1	1.011	1	1	0.966
176	2020	54	2	1	175	80.4	3	1	888	1	1	2	2	2	2	999	1	2	2	2	2	2	2	2	2	2	2	2	2	1	1	1.034	1	1	1.089
177	2020	51	2	1	163	103.2	4	1	888	1	1	2	1	3	2	999	1	2	2	2	2	2	2	2	2	2	2	2	2	1	1	1.11	1	1	0.932
178	2020	61	2	1	165	81.3	3	1	888	1	1	1	2	2	2	999	1	2	2	2	2	2	2	2	2	2	2	2	2	1	1	1.135	1	1	0.982
179	2020	51	1	1	163	87	4	1	1	1	1	1	999	999	999	999	1	2	2	2	2	2	2	2	2	2	2	2	2	1	1	0.99	1	1	1.258
180	2020	46	1	1	168	106	4	1	2	1	2	2	1	2	2	999	1	2	2	2	2	2	2	2	2	2	2	2	2	1	1	1.586	1	1	1.81
181	2020	53	1	1	161	79	4	1	1	1	2	1	2	2	2	999	1	2	2	2	2	2	2	2	2	2	2	2	2	999	1	-	999	1	-
182	2020	48	2	1	173	100	4	1	888	1	1	2	2	2	2	999	1	2	2	2	2	2	2	2	2	2	2	2	2	1	1	1.097	1	1	1.194
183	2020	46	1	1	135	105	4	1	2	2	2	2	2	2	2	999	1	2	2	2	2	2	2	2	2	2	2	2	2	1	1	1.267	1	1	1.617
184	2020	45	1	1	163	71	3	1	2	1	2	2	2	2	2	999	1	2	2	2	2	2	2	2	2	2	2	2	2	1	1	0.953	1	1	1.09
185	2020	45	1	1	161	84	4	1	2	2	2	1	2	2	2	999	1	2	2	2	2	2	2	2	2	2	2	2	2	1	1	1.234	1	1	1.207
186	2020	50	1	1	147	87.7	4	1	1	1	2	1	1	2	2	999	1	2	2	2	2	2	2	2	2	2	2	2	2	1	1	1.35	1	1	1.109
187	2020	53	2	1	176	86.2	3	1	888	2	2	1	2	2	2	999	1	2	2	2	2	2	2	2	2	2	2	2	2	999	999	-	1	1	0.985
188	2020	62	1	5	165	90	4	1	1	1	2	1	999	999	999	999	2	2	2	2	2	1	2	2	2	2	2	2	1	1	2	0.868	1	1	0.95
190	2020	41	1	1	162	113.9	4	1	2	2	2	2	2	2	2	999	1	2	2	2	2	2	2	2	2	2	2	2	2	1	1	1.195	1	1	1.23
191	2020	48	2	1	167	83	3	1	888	2	2	2	2	3	2	999	1	2	2	2	2	2	2	2	2	2	2	2	2	1	1	1.129	1	1	1.242
192	2020	85	1	5	141	58	3	1	1	1	2	1	1	2	999	999	2	1	2	2	2	2	2	2	2	2	1	2	2	999	3	-	999	2	-
193	2020	55	2	1	178	110	4	1	888	2	1	2	2	2	2	999	1	2	2	2	2	2	2	2	2	2	2	2	2	1	2	0.996	1	1	1.424
194	2020	48	1	5	167	90.9	4	1	1	2	1	1	2	2	999	1	2	1	2	2	2	2	2	2	2	2	2	2	2	1	1	0.947	1	1	1.085
195	2020	75	1	5	147.5	69	4	1	1	2	1	1	999	999	999	999	2	1	2	2	2	2	2	2	2	2	2	2	1	1	2	1.118	1	2	0.841
196	2020	42	2	1	159	105.7	4	1	888	1	2	2	999	999	999	999	1	2	2	2	2	2	2	2	2	2	2	2	2	1	1	1.18	1	1	1.01
197	2020	40	1	1	164.8	67	2	1	2	2	2	2	999	999	999	999	1	2	2	2	2	2	2	2	2	2	2	2	2	1	1	0.974	1	1	1.151
198	2020	58	2	1	168	75.5	3	1	888	2	2	1	999	999	999	999	1	2	2	2	2	2	2	2	2	2	2	2	2	1	2	0.99	1	1	1.033
199	2020	37	2	1	176	85.4	3	1	888	2	2	1	999	999	999	999	1	2	2	2	2	2	2	2	2	2	2	2	2	1	1	1.058	1	1	1.051
200	2020	41	2	1	179	100.5	4	1	888	2	2	1	1	2	2	999	1	2	2	2	2	2	2	2	2	2	2	2	2	1	1	1.072	1	1	1.198
201	2020	46	2	1	182	118	4	1	888	1	2	2	1	2	2	999	1	2	2	2	2	2	2	2	2	2	2	2	2	1	1	1.233	1	1	1.398
202	2020	57	2	1	174	100	4	1	888	2	1	2	2	2	2	999	1	2	2	2	2	2	2	2	2	2	2	2	2	1	2	0.998	1	1	1.167
203	2020	53	2	1	168	81	3	1	888	1	2	2	2	2	2	999	1	2	2	2	2	2	2	2	2	2	2	2	2	1	2	0.847	1	2	0.812
204	2020	43	1	1	165	97	4	1	2	2	2	1	2	2	2	999	1	2	2	2	2	2	2	2	2	2	2	2	2	1	1	1.301	1	1	1.141
205	2020	59	1	5	153	88	4	2	1	2	1	1	2	2	2	2	2	1	2	2	2	2	2	2	2	2	2	2	2	1	3	0.742	1	2	0.739
206	2020	53	1	5	156	105.6	4	1	1	1	2	2	999	999	999	1	2	2	2	1	2	2	2	2	2	2	2	2	1	1	1	1.238	1	1	0.986
207	2020	65	2	5	171	87.9	4	1	1	1	2	1	2	2	2	999	2	2	2	2	2	1	2	2	2	2	1	2	2	1	3	0.8	2	2	0.678
208	2020	53	2	1	177	91	3	1	888	2	2	2	2	2	2	999	1	2	2	2	2	2	2	2	2	2	2	2	2	1	1	1.076	1	1	1.268
209	2020	52	2	1	172	86	3	1	888	1	2	2	1	2	2	999	1	2	2	2	2	2	2	2	2	2	2	2	2	1	1	1.242	1	1	1.067
210	2020	50	1	1	155	91	4	1	1	1	2	1	1	2	2	999	1	2	2	2	2	2	2	2	2	2	2	2	2	1	1	1.288	1	1	1.212
211	2020	53	1	5	156	74.6	4	1	1	2	2	2	999	2	999	1	2	2	2	2	2	2	2	1	2	2	1	2	2	1	2	0.753	2	2	0.664
212	2020	61	1	1	159	72.4	3	1	1	2	2	2	2	2	2	999	1	2	2	2	2	2	2	2	2	2	2	2	2	1	2	0.905	1	2	0.738
213	2020	43	2	1	176	111	4	1	888	1	2	2	999	2	999	999	1	2	2	2	2	2	2	2	2	2	2	2	2	1	1	1.341	1	1	1.575
214	2020	60	1	1	158	101.3	4	1	1	1	1	2	2	2	2	999	1	2	2	2	2	2	2	2	2	2	2	2	2	1	1	1.238	1	1	1.045
215	2020	62	1	1	158	77.1	4	1	1	1	2	2	2	2	2	999	1	2	2	2	2	2	2	2	2	2	2	2	2	1	1	1.196	1	1	1.08
216	2020	64	1	1	151	82.3	4	1	1	1	2	2	2	2	2	999	1	2	2	2	2	2	2	2	2	2	2	2	2	1	1	1.369	1	1	1.22
217	2020	66	2	1	178	76	2	1	888	1	2	2	2	2	2	999	2	2	2	2	2	1	2	2	2	2	2	1	2	1	1	1.297	1	1	1.225
218	2020	57	2	1	163	83.2	4	1	888	1	2	2	1	2	2	999	1	2	2	2	2	2	2	2	2	2	2	2	2	1	1	1.223	1	1	1.042
219	2020	51	2	1	173	88.3	3	1	888	2	1	2	2	2	2	999	1	2	2	2	2	2	2	2	2	2	2	2	2	1	1	1.449	1	1	1.495

## Sheet: Code
Calcium level	Code
<8.5	1
8.5-10.2	2
>10.2	3
Yes	1
No	2
Z score	Code		T score	Code
>=-2	1		>-1	1
<-2	1		-1 - -2.5	2
			<-2.5	3
